# Supplementary material for: Veterinary education and experience shape beliefs about dog breeds. Part 2: Trust
Source: Sci Rep. 2023 Aug 24;13:13847. doi: 10.1038/s41598-023-40464-3 (PMC10449930; doi:10.1038/s41598-023-40464-3)
Supplement: Supplementary file 1 — Supplementary Information 1. [file 41598_2023_40464_MOESM1_ESM.csv]

	breed	comparison	Estimate	SE	df	t_stat	p_value
11	Border collie	UG v. GP	0.225123567432463	0.161583034199747	2210	1.39323765361509	0.163688047137628
12	Border collie	VS1+2 v. GP	-1.01627067765219	0.171758719783306	2210	-5.91685056184824	3.79358544577713e-09
13	Border collie	VS3+4 v. GP	-1.7889576883385	0.193282435708783	2210	-9.25566610218999	0
14	Border collie	VFS v. GP	-2.69242245393156	0.173515918821919	2210	-15.5168613474295	0
15	Border collie	VS1+2 v. UG	-1.24139424508465	0.204841547982292	2210	-6.06026588508287	1.59327129267695e-09
16	Border collie	VS3+4 v. UG	-2.01408125577096	0.223197450504483	2210	-9.02376461388168	0
17	Border collie	VFS v. UG	-2.91754602136402	0.206317173407345	2210	-14.1410720842115	0
18	Border collie	VS3+4 v. VS1+2	-0.772687010686306	0.230670940502056	2210	-3.34973711471653	0.000822473832934101
19	Border collie	VFS v. VS1+2	-1.67615177627937	0.21437993591565	2210	-7.81860377520996	8.21565038222616e-15
20	Border collie	VFS v. VS3+4	-0.903464765593062	0.231982324876525	2210	-3.8945413883318	0.00010130517104523
21	Boston terrier	UG v. GP	-0.97784205094788	0.18338617263978	2211	-5.33214711268678	1.06936882016129e-07
22	Boston terrier	VS1+2 v. GP	-1.8315762668703	0.194691516336064	2211	-9.40758129239052	0
23	Boston terrier	VS3+4 v. GP	-2.48292053663571	0.219362919496281	2211	-11.3187795929102	0
24	Boston terrier	VFS v. GP	-2.08164141910953	0.196929216005978	2211	-10.5705057955765	0
25	Boston terrier	VS1+2 v. UG	-0.853734215922423	0.232277709019573	2211	-3.6754892216131	0.000243045598241398
26	Boston terrier	VS3+4 v. UG	-1.50507848568783	0.253314504172338	2211	-5.94154089441274	3.27151705725726e-09
27	Boston terrier	VFS v. UG	-1.10379936816165	0.23415649401815	2211	-4.71393873908997	2.58096083260995e-06
28	Boston terrier	VS3+4 v. VS1+2	-0.651344269765409	0.261615244666377	2211	-2.48970303927063	0.0128579565079598
29	Boston terrier	VFS v. VS1+2	-0.250065152239224	0.243112241379663	2211	-1.02859959177746	0.303780379883503
30	Boston terrier	VFS v. VS3+4	0.401279117526185	0.263284761855561	2211	1.5241258730588	0.127620283965849
31	Chihuahua	UG v. GP	-2.80669934640491	0.188748175053235	2210	-14.8700740847603	0
32	Chihuahua	VS1+2 v. GP	-3.47470078940639	0.200178830527885	2210	-17.3579832604845	0
33	Chihuahua	VS3+4 v. GP	-3.92936016511859	0.225545588797769	2210	-17.4215784314973	0
34	Chihuahua	VFS v. GP	-3.38017574922954	0.202479599002164	2210	-16.6939077610155	0
35	Chihuahua	VS1+2 v. UG	-0.668001443001482	0.238977039632972	2210	-2.79525365293426	0.00523070094564937
36	Chihuahua	VS3+4 v. UG	-1.12266081871368	0.260594078801419	2210	-4.30808260831276	1.71885970816632e-05
37	Chihuahua	VFS v. UG	-0.57347640282463	0.240907553414798	2210	-2.38048327956413	0.0173742618458987
38	Chihuahua	VS3+4 v. VS1+2	-0.454659375712195	0.268988781386779	2210	-1.69025404467869	0.0911203873678468
39	Chihuahua	VFS v. VS1+2	0.0945250401768529	0.249964277243544	2210	0.378154195548333	0.705352368092044
40	Chihuahua	VFS v. VS3+4	0.549184415889048	0.270705353350294	2210	2.02871649596969	0.0426068514296278
41	German shepherd	UG v. GP	0.781750040736706	0.185696120980867	2211	4.20983506067556	2.65784868447305e-05
42	German shepherd	VS1+2 v. GP	-1.61653934300986	0.197143867779528	2211	-8.19979521157457	4.44089209850063e-16
43	German shepherd	VS3+4 v. GP	-2.22425180598553	0.222126034101339	2211	-10.0134674217016	0
44	German shepherd	VFS v. GP	-2.7902026362385	0.199409753711066	2211	-13.9923077197184	0
45	German shepherd	VS1+2 v. UG	-2.39828938374657	0.235203499448033	2211	-10.1966568923285	0
46	German shepherd	VS3+4 v. UG	-3.00600184672224	0.256505275920629	2211	-11.7190643971486	0
47	German shepherd	VFS v. UG	-3.57195267697521	0.237105949787504	2211	-15.064795633245	0
48	German shepherd	VS3+4 v. VS1+2	-0.60771246297567	0.264910573271154	2211	-2.29402871871647	0.0218822111254089
49	German shepherd	VFS v. VS1+2	-1.17366329322864	0.246174504529547	2211	-4.76760700898566	1.98560122832703e-06
50	German shepherd	VFS v. VS3+4	-0.565950830252969	0.26660111984552	2211	-2.12283740811331	0.0338783139012964
51	Golden retriever	UG v. GP	0.779400901634989	0.145414546296031	2211	5.35985512789281	9.19455622749865e-08
52	Golden retriever	VS1+2 v. GP	0.245314489432097	0.154379024918665	2211	1.58904028290982	0.112194272155304
53	Golden retriever	VS3+4 v. GP	-0.0996388028895736	0.173942009659485	2211	-0.572827708985483	0.566819602355708
54	Golden retriever	VFS v. GP	-0.637454915076442	0.156153390333262	2211	-4.08223551032731	4.61898045895914e-05
55	Golden retriever	VS1+2 v. UG	-0.534086412202891	0.184182685016874	2211	-2.89976450367177	0.00377127364637664
56	Golden retriever	VS3+4 v. UG	-0.879039704524562	0.200863637449808	2211	-4.37630083615417	1.26325746052647e-05
57	Golden retriever	VFS v. UG	-1.41685581671143	0.185672452016334	2211	-7.63094256215665	3.44169137633799e-14
58	Golden retriever	VS3+4 v. VS1+2	-0.344953292321671	0.207445640855445	2211	-1.66286112785588	0.0964819711291973
59	Golden retriever	VFS v. VS1+2	-0.88276940450854	0.192773837691002	2211	-4.57930087963252	4.92441829447188e-06
60	Golden retriever	VFS v. VS3+4	-0.537816112186869	0.208769470679167	2211	-2.57612432716935	0.0100558345505133
61	Jack Russell terrier	UG v. GP	-1.00318016403246	0.174397847472226	2211	-5.75225083665222	1.00279602399667e-08
62	Jack Russell terrier	VS1+2 v. GP	-2.50632798573965	0.185149081205854	2211	-13.5368102796743	0
63	Jack Russell terrier	VS3+4 v. GP	-3.06135190918473	0.208611262368841	2211	-14.6749119602758	0
64	Jack Russell terrier	VFS v. GP	-2.87969375041003	0.187277104273813	2211	-15.3766460752175	0
65	Jack Russell terrier	VS1+2 v. UG	-1.50314782170719	0.220893057997146	2211	-6.80486673205736	1.29789512470779e-11
66	Jack Russell terrier	VS3+4 v. UG	-2.05817174515227	0.240898774565334	2211	-8.5437202778052	0
67	Jack Russell terrier	VFS v. UG	-1.87651358637757	0.222679757915131	2211	-8.4269607796716	0
68	Jack Russell terrier	VS3+4 v. VS1+2	-0.555023923445078	0.248792670019653	2211	-2.23086927521311	0.0257897364041981
69	Jack Russell terrier	VFS v. VS1+2	-0.373365764670377	0.231196556318578	2211	-1.61492788048234	0.106468995356529
70	Jack Russell terrier	VFS v. VS3+4	0.181658158774701	0.250380358992712	2211	0.725528789500573	0.468204473346798
71	Labrador retriever	UG v. GP	0.994706968660094	0.149645366187432	2211	6.64709502206848	3.75350861503421e-11
72	Labrador retriever	VS1+2 v. GP	0.358505220269901	0.158870665308694	2211	2.25658537762971	0.0241312725510663
73	Labrador retriever	VS3+4 v. GP	-0.0279153766769843	0.179002832893218	2211	-0.155949356922396	0.876087176556405
74	Labrador retriever	VFS v. GP	-0.155915141976532	0.16069665568573	2211	-0.970245095090537	0.332030462563241
75	Labrador retriever	VS1+2 v. UG	-0.636201748390193	0.189541459549889	2211	-3.35653080809341	0.000802625255769573
76	Labrador retriever	VS3+4 v. UG	-1.02262234533708	0.20670774242024	2211	-4.9471893668021	8.09666956147481e-07
77	Labrador retriever	VFS v. UG	-1.15062211063663	0.191074571152866	2211	-6.02184845264465	2.01371141983486e-09
78	Labrador retriever	VS3+4 v. VS1+2	-0.386420596946885	0.213481248475668	2211	-1.81009151719912	0.0704173107570223
79	Labrador retriever	VFS v. VS1+2	-0.514420362246434	0.198382570846104	2211	-2.5930723654423	0.00957499986958465
80	Labrador retriever	VFS v. VS3+4	-0.127999765299548	0.214843594979417	2211	-0.595781155643997	0.551382414845945
81	Maltese	UG v. GP	-2.3313698332521	0.190996530677034	2211	-12.2063464974363	0
82	Maltese	VS1+2 v. GP	-3.21083524318809	0.202771035772046	2211	-15.8347824725702	0
83	Maltese	VS3+4 v. GP	-4.08529411764709	0.228466279544823	2211	-17.8813876856851	0
84	Maltese	VFS v. GP	-3.81160403960955	0.205101597926752	2211	-18.5839802231614	0
85	Maltese	VS1+2 v. UG	-0.879465409935991	0.241917020993133	2211	-3.63540112359831	0.000283887342642952
86	Maltese	VS3+4 v. UG	-1.75392428439499	0.263826823858335	2211	-6.64801349136804	3.73061581626644e-11
87	Maltese	VFS v. UG	-1.48023420635745	0.243873773846693	2211	-6.06967359798178	1.50402268417338e-09
88	Maltese	VS3+4 v. VS1+2	-0.874458874459003	0.27247203747281	2211	-3.20935271952911	0.00134939531163503
89	Maltese	VFS v. VS1+2	-0.600768796421463	0.253201176513135	2211	-2.37269354232363	0.0177440039038723
90	Maltese	VFS v. VS3+4	0.27369007803754	0.274210838094743	2211	0.998100877190626	0.318339663938014
91	Pitbull	UG v. GP	1.2933006535947	0.182264994634179	2210	7.09571608190843	1.72617475868719e-12
92	Pitbull	VS1+2 v. GP	0.593913929207995	0.193303026435889	2210	3.07245023608037	0.00214898993780266
93	Pitbull	VS3+4 v. GP	0.416253869969042	0.217798479484073	2210	1.91118813572563	0.0561096445534606
94	Pitbull	VFS v. GP	-0.775716440422352	0.195524767406368	2210	-3.96735641582504	7.49900041139284e-05
95	Pitbull	VS1+2 v. UG	-0.699386724386702	0.230768582711386	2210	-3.03068431659694	0.00246830535903708
96	Pitbull	VS3+4 v. UG	-0.877046783625656	0.251643113164105	2210	-3.48528029477089	0.000501204577375347
97	Pitbull	VFS v. UG	-2.06901709401705	0.232632786611564	2210	-8.89391871263515	0
98	Pitbull	VS3+4 v. VS1+2	-0.177660059238954	0.259749471920922	2210	-0.68396696988489	0.494067732071894
99	Pitbull	VFS v. VS1+2	-1.36963036963035	0.24137842730231	2210	-5.67420371794443	1.57616089069279e-08
100	Pitbull	VFS v. VS3+4	-1.19197031039139	0.261407082542223	2210	-4.55982408280336	5.39938858334921e-06
101	Siberian husky	UG v. GP	-0.0297023518548603	0.177220578789831	2209	-0.167601031763275	0.866912500940324
102	Siberian husky	VS1+2 v. GP	-2.73534504710982	0.188145827539157	2209	-14.5384305508478	0
103	Siberian husky	VS3+4 v. GP	-3.48388615358036	0.212369043203185	2209	-16.4048681532512	0
104	Siberian husky	VFS v. GP	-4.2938083958414	0.190555059926911	2209	-22.5331638923067	0
105	Siberian husky	VS1+2 v. UG	-2.70564269525496	0.224468341532402	2209	-12.0535603229572	0
106	Siberian husky	VS3+4 v. UG	-3.4541838017255	0.245128118421671	2209	-14.0913405771899	0
107	Siberian husky	VFS v. UG	-4.26410604398654	0.226491533602612	2209	-18.8267789800394	0
108	Siberian husky	VS3+4 v. VS1+2	-0.74854110647054	0.253139316019342	2209	-2.95703219176489	0.0031390973815304
109	Siberian husky	VFS v. VS1+2	-1.55846334873158	0.23513854143346	2209	-6.62785156032191	4.26674251485792e-11
110	Siberian husky	VFS v. VS3+4	-0.809922242261036	0.25493507361306	2209	-3.1769745558445	0.001508748423525
111	Dog 11 (Beagle, Australian shepherd)	UG v. GP	0.191503267973857	0.153857914727159	2210	1.24467609166194	0.213382812213114
112	Dog 11 (Beagle, Australian shepherd)	VS1+2 v. GP	-0.436490960020342	0.163175603837522	2210	-2.67497683327079	0.00752854310055762
113	Dog 11 (Beagle, Australian shepherd)	VS3+4 v. GP	-0.977502579979321	0.183853295315553	2210	-5.31675311177645	1.16266889005345e-07
114	Dog 11 (Beagle, Australian shepherd)	VFS v. GP	-1.35054429798681	0.165051073306949	2210	-8.18258415972351	4.44089209850063e-16
115	Dog 11 (Beagle, Australian shepherd)	VS1+2 v. UG	-0.627994227994199	0.19480193106624	2210	-3.22375771408887	0.00128363630016759
116	Dog 11 (Beagle, Australian shepherd)	VS3+4 v. UG	-1.16900584795318	0.212423042200662	2210	-5.50319699709833	4.16138383751985e-08
117	Dog 11 (Beagle, Australian shepherd)	VFS v. UG	-1.54204756596066	0.196375587737304	2210	-7.85254207882242	6.21724893790088e-15
118	Dog 11 (Beagle, Australian shepherd)	VS3+4 v. VS1+2	-0.541011619958979	0.219265976889561	2210	-2.46737605000831	0.0136860180124523
119	Dog 11 (Beagle, Australian shepherd)	VFS v. VS1+2	-0.914053337966465	0.203758168480973	2210	-4.48597150622612	7.63028409811461e-06
120	Dog 11 (Beagle, Australian shepherd)	VFS v. VS3+4	-0.373041718007486	0.220665239068977	2210	-1.69053231755673	0.0910671766434676
121	Dog 12 (Great Dane, German shepherd)	UG v. GP	0.793787208476719	0.184539622656562	2209	4.30144592824923	1.77075751559563e-05
122	Dog 12 (Great Dane, German shepherd)	VS1+2 v. GP	-0.281105169340483	0.195514242072661	2209	-1.43777336300653	0.150640009559321
123	Dog 12 (Great Dane, German shepherd)	VS3+4 v. GP	-0.843704850361227	0.220289901436333	2209	-3.82997515937003	0.000131726949057498
124	Dog 12 (Great Dane, German shepherd)	VFS v. GP	-1.75123286772912	0.19776139779461	2209	-8.85528160327784	0
125	Dog 12 (Great Dane, German shepherd)	VS1+2 v. UG	-1.0748923778172	0.233558210859685	2209	-4.60224615465549	4.41652013183358e-06
126	Dog 12 (Great Dane, German shepherd)	VS3+4 v. UG	-1.63749205883795	0.254659104847162	2209	-6.43013356942691	1.55761181730441e-10
127	Dog 12 (Great Dane, German shepherd)	VFS v. UG	-2.54502007620584	0.235442539623591	2209	-10.8095167520476	0
128	Dog 12 (Great Dane, German shepherd)	VS3+4 v. VS1+2	-0.562599681020744	0.262720776119024	2209	-2.14143582145122	0.0323480172647801
129	Dog 12 (Great Dane, German shepherd)	VFS v. VS1+2	-1.47012769838864	0.244139583000031	2209	-6.02166875327402	2.01619254625029e-09
130	Dog 12 (Great Dane, German shepherd)	VFS v. VS3+4	-0.907528017367895	0.264397348339598	2209	-3.43243993582812	0.000609191762698469
131	Dog 13 (Staffordshire terrier (pitbull), trace breeds)	UG v. GP	-0.250101043202822	0.172109284841518	2208	-1.45315253289862	0.146323510042688
132	Dog 13 (Staffordshire terrier (pitbull), trace breeds)	VS1+2 v. GP	-1.24638400814867	0.182344668830734	2208	-6.83531915762044	1.05493391799882e-11
133	Dog 13 (Staffordshire terrier (pitbull), trace breeds)	VS3+4 v. GP	-1.74313725490191	0.2054514735005	2208	-8.48442323241682	0
134	Dog 13 (Staffordshire terrier (pitbull), trace breeds)	VFS v. GP	-1.93441242268709	0.18467961660836	2208	-10.4744229937909	0
135	Dog 13 (Staffordshire terrier (pitbull), trace breeds)	VS1+2 v. UG	-0.996282964945846	0.217826047659891	2208	-4.5737549556122	5.05575540143965e-06
136	Dog 13 (Staffordshire terrier (pitbull), trace breeds)	VS3+4 v. UG	-1.49303621169909	0.237505614147677	2208	-6.28631966051438	3.90560916940785e-10
137	Dog 13 (Staffordshire terrier (pitbull), trace breeds)	VFS v. UG	-1.68431137948427	0.219784370642568	2208	-7.66347204107355	2.68673971959288e-14
138	Dog 13 (Staffordshire terrier (pitbull), trace breeds)	VS3+4 v. VS1+2	-0.496753246753241	0.245024262214984	2208	-2.02736350377168	0.0427451566739347
139	Dog 13 (Staffordshire terrier (pitbull), trace breeds)	VFS v. VS1+2	-0.688028414538423	0.227888441789139	2208	-3.01914572383202	0.00256390722403266
140	Dog 13 (Staffordshire terrier (pitbull), trace breeds)	VFS v. VS3+4	-0.191275167785182	0.246766836535256	2208	-0.775125095700833	0.438348745764232
141	Dog 14 (Poodle - small, Poodle - standard)	UG v. GP	-0.529389917526892	0.177629211888977	2208	-2.98030887992553	0.00291101900858837
142	Dog 14 (Poodle - small, Poodle - standard)	VS1+2 v. GP	-1.53133435192252	0.188192867377172	2208	-8.13704777053774	6.66133814775094e-16
143	Dog 14 (Poodle - small, Poodle - standard)	VS3+4 v. GP	-2.24391124870994	0.212040758596652	2208	-10.5824524660296	0
144	Dog 14 (Poodle - small, Poodle - standard)	VFS v. GP	-2.02481905513867	0.190602702116323	2208	-10.6232442282111	0
145	Dog 14 (Poodle - small, Poodle - standard)	VS1+2 v. UG	-1.00194443439563	0.224812212835268	2208	-4.45680606831537	8.73504645637624e-06
146	Dog 14 (Poodle - small, Poodle - standard)	VS3+4 v. UG	-1.71452133118304	0.245122946731822	2208	-6.99453622780909	3.51407791754355e-12
147	Dog 14 (Poodle - small, Poodle - standard)	VFS v. UG	-1.49542913761178	0.226833343585752	2208	-6.59263366651579	5.38833422325524e-11
148	Dog 14 (Poodle - small, Poodle - standard)	VS3+4 v. VS1+2	-0.712576896787415	0.252882734542781	2208	-2.81781553048994	0.00487820071105571
149	Dog 14 (Poodle - small, Poodle - standard)	VFS v. VS1+2	-0.493484703216146	0.235197330294448	2208	-2.09817306428752	0.0360032290129222
150	Dog 14 (Poodle - small, Poodle - standard)	VFS v. VS3+4	0.219092193571268	0.254681197092044	2208	0.86026057703854	0.389738815177194
151	Dog 15 (Poodle - small, Shih tzu)	UG v. GP	-1.15349554863729	0.182247182299115	2208	-6.32929153738084	2.97358138112713e-10
152	Dog 15 (Poodle - small, Shih tzu)	VS1+2 v. GP	-2.05991851285962	0.193085469690186	2208	-10.6684284227335	0
153	Dog 15 (Poodle - small, Shih tzu)	VS3+4 v. GP	-2.75552115583064	0.217553353842273	2208	-12.6659557628719	0
154	Dog 15 (Poodle - small, Shih tzu)	VFS v. GP	-2.75060534280809	0.195557954853782	2208	-14.0654229323717	0
155	Dog 15 (Poodle - small, Shih tzu)	VS1+2 v. UG	-0.906422964222325	0.230656837915065	2208	-3.92974677193874	8.76503349414026e-05
156	Dog 15 (Poodle - small, Shih tzu)	VS3+4 v. UG	-1.60202560719335	0.251495606402016	2208	-6.3699944110853	2.29318786182375e-10
157	Dog 15 (Poodle - small, Shih tzu)	VFS v. UG	-1.5971097941708	0.23273051363775	2208	-6.86248558131374	8.75965966429249e-12
158	Dog 15 (Poodle - small, Shih tzu)	VS3+4 v. VS1+2	-0.695602642971027	0.25945713169815	2208	-2.68099257252363	0.00739502283989779
159	Dog 15 (Poodle - small, Shih tzu)	VFS v. VS1+2	-0.690686829948477	0.241311945679456	2208	-2.86221566033015	0.00424654117999079
160	Dog 15 (Poodle - small, Shih tzu)	VFS v. VS3+4	0.00491581302255018	0.26130235033414	2208	0.0188127394042346	0.984992190797805
161	Dog 16 (Staffordshire terrier (pitbull), Boxer)	UG v. GP	0.491700802883804	0.163208309063481	2208	3.01271917897608	0.00261859628598149
162	Dog 16 (Staffordshire terrier (pitbull), Boxer)	VS1+2 v. GP	0.230748663101616	0.172914349705237	2208	1.33446798079493	0.182188131728892
163	Dog 16 (Staffordshire terrier (pitbull), Boxer)	VS3+4 v. GP	-0.380495356037151	0.194826139772142	2208	-1.9529995127048	0.0509458169978807
164	Dog 16 (Staffordshire terrier (pitbull), Boxer)	VFS v. GP	-1.03953809711801	0.175128540990087	2208	-5.93585769196154	3.38571837232848e-09
165	Dog 16 (Staffordshire terrier (pitbull), Boxer)	VS1+2 v. UG	-0.260952139782188	0.206560738087362	2208	-1.26331916800095	0.206607877219783
166	Dog 16 (Staffordshire terrier (pitbull), Boxer)	VS3+4 v. UG	-0.872196158920955	0.225222536447232	2208	-3.87259717734909	0.000110812794168691
167	Dog 16 (Staffordshire terrier (pitbull), Boxer)	VFS v. UG	-1.53123890000181	0.208417782481551	2208	-7.34696858286242	2.8377300509419e-13
168	Dog 16 (Staffordshire terrier (pitbull), Boxer)	VS3+4 v. VS1+2	-0.611244019138767	0.232352342597077	2208	-2.63067723917347	0.00858072773195673
169	Dog 16 (Staffordshire terrier (pitbull), Boxer)	VFS v. VS1+2	-1.27028676021962	0.216102735385631	2208	-5.87816141222284	4.77884642968718e-09
170	Dog 16 (Staffordshire terrier (pitbull), Boxer)	VFS v. VS3+4	-0.659042741080855	0.234004796202302	2208	-2.81636424456488	0.00490021349931924
