# Supplementary material for: Veterinary education and experience shape beliefs about dog breeds. Part 2: Trust
Source: Sci Rep. 2023 Aug 24;13:13847. doi: 10.1038/s41598-023-40464-3 (PMC10449930; doi:10.1038/s41598-023-40464-3)
Supplement: Supplementary file 2 — Supplementary Information 2. [file 41598_2023_40464_MOESM2_ESM.csv]

	breed	comparison	Estimate	SE	df	t_stat	p_value
11	Border collie	UG v. GP	-0.0318641029818994	0.136659005406512	2210	-0.233165043804578	0.815654841730588
12	Border collie	VS1+2 v. GP	-0.927160375550865	0.145265101201566	2210	-6.3825403891356	2.11567208197039e-10
13	Border collie	VS3+4 v. GP	-1.20753353973168	0.163468804490067	2210	-7.38693565110804	2.1183055309848e-13
14	Border collie	VFS v. GP	-1.73489081251233	0.146751253965731	2210	-11.8219828834816	0
15	Border collie	VS1+2 v. UG	-0.895296272568965	0.173244934728637	2210	-5.16780634291743	2.5811755666183e-07
16	Border collie	VS3+4 v. UG	-1.17566943674978	0.18876945680761	2210	-6.22807024310084	5.63561419753e-10
17	Border collie	VFS v. UG	-1.70302670953043	0.174492946340369	2210	-9.75985989833923	0
18	Border collie	VS3+4 v. VS1+2	-0.280373164180819	0.195090168106553	2210	-1.43714656100807	0.150817912109364
19	Border collie	VFS v. VS1+2	-0.807730436961462	0.181312035427728	2210	-4.45491902981491	8.81114974582431e-06
20	Border collie	VFS v. VS3+4	-0.527357272780643	0.196199272692985	2210	-2.68786558452669	0.00724497570719729
21	Boston terrier	UG v. GP	0.228635055130122	0.146599793254178	2211	1.55958647727224	0.119000749413579
22	Boston terrier	VS1+2 v. GP	0.382365673542121	0.155637339677039	2211	2.45677338314548	0.0140954493257626
23	Boston terrier	VS3+4 v. GP	0.228173374613007	0.175359778672932	2211	1.30117280222268	0.193334887086557
24	Boston terrier	VFS v. GP	0.117424093383174	0.157426167614567	2211	0.745899459806889	0.455807443874793
25	Boston terrier	VS1+2 v. UG	0.153730618411999	0.185683923873097	2211	0.8279156062916	0.407807648566088
26	Boston terrier	VS3+4 v. UG	-0.000461680517114788	0.202500839651059	2211	-0.00227989433481035	0.998181114761429
27	Boston terrier	VFS v. UG	-0.111210961746948	0.187185833686666	2211	-0.594120610286706	0.552492228839157
28	Boston terrier	VS3+4 v. VS1+2	-0.154192298929113	0.209136491743941	2211	-0.737280699524696	0.461029897620106
29	Boston terrier	VFS v. VS1+2	-0.264941580158946	0.194345101436985	2211	-1.36325319341713	0.172941528598809
30	Boston terrier	VFS v. VS3+4	-0.110749281229833	0.210471111858672	2211	-0.526197064536816	0.598804069237956
31	Chihuahua	UG v. GP	-1.56683006535929	0.169599840722304	2210	-9.2383934954559	0
32	Chihuahua	VS1+2 v. GP	-2.08367710720636	0.179870866374899	2210	-11.5842946064619	0
33	Chihuahua	VS3+4 v. GP	-2.42925696594421	0.202664189600409	2210	-11.9866117972492	0
34	Chihuahua	VFS v. GP	-2.21035477736248	0.181938223935662	2210	-12.1489301673304	0
35	Chihuahua	VS1+2 v. UG	-0.516847041847074	0.214733031705385	2210	-2.40692844385577	0.0161688694937472
36	Chihuahua	VS3+4 v. UG	-0.862426900584926	0.234157041494207	2210	-3.68311324349502	0.000235933576222536
37	Chihuahua	VFS v. UG	-0.643524712003191	0.216467696582635	2210	-2.97284408788233	0.00298243480867955
38	Chihuahua	VS3+4 v. VS1+2	-0.345579858737851	0.241700108975451	2210	-1.42978776551959	0.152919288973791
39	Chihuahua	VFS v. VS1+2	-0.126677670156116	0.22460562384147	2210	-0.564000437698422	0.572811062231998
40	Chihuahua	VFS v. VS3+4	0.218902188581735	0.243242536241402	2210	0.899933835439413	0.36825351074302
41	German shepherd	UG v. GP	0.393767313019335	0.163062948031358	2211	2.41481782203282	0.015823769759463
42	German shepherd	VS1+2 v. GP	-1.30779220779216	0.173115410793886	2211	-7.55445284619537	6.12843109593086e-14
43	German shepherd	VS3+4 v. GP	-1.54298245614035	0.195052679419244	2211	-7.91059349061225	3.99680288865056e-15
44	German shepherd	VFS v. GP	-2.01722408026764	0.17510512408433	2211	-11.5200745313207	0
45	German shepherd	VS1+2 v. UG	-1.70155952081149	0.20653622598417	2211	-8.23855240262746	4.44089209850063e-16
46	German shepherd	VS3+4 v. UG	-1.93674976915969	0.225241681173966	2211	-8.59854072774316	0
47	German shepherd	VFS v. UG	-2.41099139328697	0.208206800249259	2211	-11.5797917762561	0
48	German shepherd	VS3+4 v. VS1+2	-0.235190248348197	0.232622516906113	2211	-1.01103818957956	0.312108780055546
49	German shepherd	VFS v. VS1+2	-0.709431872475482	0.216170053670011	2211	-3.28182308525699	0.00104743165073917
50	German shepherd	VFS v. VS3+4	-0.474241624127285	0.234107014841474	2211	-2.02574717570261	0.042910585087238
51	Golden retriever	UG v. GP	0.864936722611579	0.109290085482675	2211	7.91413712224329	3.99680288865056e-15
52	Golden retriever	VS1+2 v. GP	0.837649605296609	0.116027572618114	2211	7.21940127157186	7.14761583253676e-13
53	Golden retriever	VS3+4 v. GP	0.763828689370494	0.13073064276536	2211	5.84276703007909	5.8938063318692e-09
54	Golden retriever	VFS v. GP	0.339343563512379	0.117361143108676	2211	2.89144732680517	0.00387215695310816
55	Golden retriever	VS1+2 v. UG	-0.0272871173149698	0.138427288759296	2211	-0.197122385040842	0.843749884781678
56	Golden retriever	VS3+4 v. UG	-0.101108033241085	0.150964292544436	2211	-0.669748001576757	0.503088382106496
57	Golden retriever	VFS v. UG	-0.525593159099199	0.139546961906636	2211	-3.76642495055427	0.000169927286723048
58	Golden retriever	VS3+4 v. VS1+2	-0.0738209159261152	0.15591116844628	2211	-0.4734806150308	0.635917072203712
59	Golden retriever	VFS v. VS1+2	-0.498306041784229	0.144884193065408	2211	-3.43934028441094	0.000593943420228449
60	Golden retriever	VFS v. VS3+4	-0.424485125858114	0.156906127192047	2211	-2.70534448497706	0.00687572506601231
61	Jack Russell terrier	UG v. GP	-0.424661886915406	0.144937672124667	2211	-2.92996210502219	0.00342476550990511
62	Jack Russell terrier	VS1+2 v. GP	-1.25576776165006	0.153872752530796	2211	-8.16107946986085	4.44089209850063e-16
63	Jack Russell terrier	VS3+4 v. GP	-1.62156862745099	0.173371582189644	2211	-9.35313969550801	0
64	Jack Russell terrier	VFS v. GP	-1.89275034428497	0.155641299070609	2211	-12.1609775527914	0
65	Jack Russell terrier	VS1+2 v. UG	-0.831105874734656	0.183578674155965	2211	-4.52724630764337	6.2930541955275e-06
66	Jack Russell terrier	VS3+4 v. UG	-1.19690674053558	0.200204922877532	2211	-5.97840813968268	2.62011812246499e-09
67	Jack Russell terrier	VFS v. UG	-1.46808845736956	0.185063555596026	2211	-7.93288798889309	3.33066907387547e-15
68	Jack Russell terrier	VS3+4 v. VS1+2	-0.365800865800924	0.20676534118388	2211	-1.76915949117223	0.0770050958730653
69	Jack Russell terrier	VFS v. VS1+2	-0.636982582634904	0.192141652903089	2211	-3.31517176526102	0.000930666211821807
70	Jack Russell terrier	VFS v. VS3+4	-0.27118171683398	0.208084829624526	2211	-1.30322675287434	0.192633054024076
71	Labrador retriever	UG v. GP	0.964162728803535	0.118274662296836	2211	8.15189585055638	4.44089209850063e-16
72	Labrador retriever	VS1+2 v. GP	1.11373822256169	0.125566028317404	2211	8.86974158126908	0
73	Labrador retriever	VS3+4 v. GP	1.04726522187822	0.141477816186468	2211	7.40232815367971	1.89182003396127e-13
74	Labrador retriever	VFS v. GP	0.663177913305832	0.12700922967207	2211	5.22149386322643	1.94084499582914e-07
75	Labrador retriever	VS1+2 v. UG	0.149575493758156	0.149807192101317	2211	0.99845335634484	0.318168829411584
76	Labrador retriever	VS3+4 v. UG	0.0831024930746829	0.16337484448582	2211	0.508661497651163	0.611040265173879
77	Labrador retriever	VFS v. UG	-0.300984815497703	0.151018911927498	2211	-1.9930273080116	0.0463811715004772
78	Labrador retriever	VS3+4 v. VS1+2	-0.0664730006834728	0.168728395762963	2211	-0.393964515474069	0.693645228270895
79	Labrador retriever	VFS v. VS1+2	-0.450560309255859	0.156794908991788	2211	-2.87356465942053	0.00409742033461691
80	Labrador retriever	VFS v. VS3+4	-0.384087308572386	0.169805148600471	2211	-2.26192969846923	0.0237984677019276
81	Maltese	UG v. GP	-0.752512085166526	0.153683627350087	2211	-4.89650132640562	1.04614944529402e-06
82	Maltese	VS1+2 v. GP	-0.912592309651102	0.163157876158896	2211	-5.59330834119432	2.50327558681818e-08
83	Maltese	VS3+4 v. GP	-1.22781217750258	0.183833321176914	2211	-6.67894247703324	3.03490566011533e-11
84	Maltese	VFS v. GP	-1.25493474981972	0.165033141874092	2211	-7.60413778450116	4.21884749357559e-14
85	Maltese	VS1+2 v. UG	-0.160080224484576	0.194656338375168	2211	-0.822373552388765	0.410953004351314
86	Maltese	VS3+4 v. UG	-0.475300092336058	0.212285862675498	2211	-2.23896253073906	0.0252574633142915
87	Maltese	VFS v. UG	-0.502422664653199	0.196230821824143	2211	-2.56036569577972	0.0105221095567036
88	Maltese	VS3+4 v. VS1+2	-0.315219867851482	0.219242155456206	2211	-1.43777033753186	0.150640740081568
89	Maltese	VFS v. VS1+2	-0.342342440168622	0.203736031842631	2211	-1.68032349051076	0.0930356532529024
90	Maltese	VFS v. VS3+4	-0.0271225723171409	0.22064126561737	2211	-0.122926109226441	0.902176782554015
91	Pitbull	UG v. GP	0.779411764705835	0.163024624245434	2210	4.78094501559734	1.85959625342846e-06
92	Pitbull	VS1+2 v. GP	0.258199643493738	0.172897452489247	2210	1.49336869789794	0.135483448944963
93	Pitbull	VS3+4 v. GP	0.282920536635703	0.194807101332773	2210	1.45231120785691	0.146557045638444
94	Pitbull	VFS v. GP	-0.628392025706621	0.174884660661667	2210	-3.59317977533954	0.000333808987162287
95	Pitbull	VS1+2 v. UG	-0.521212121212097	0.206408046480255	2210	-2.52515408241101	0.0116341812056051
96	Pitbull	VS3+4 v. UG	-0.496491228070132	0.225079006804724	2210	-2.20585311406178	0.0274968537422686
97	Pitbull	VFS v. UG	-1.40780379041246	0.208075460132302	2210	-6.76583288349968	1.69166902708184e-11
98	Pitbull	VS3+4 v. VS1+2	0.024720893141965	0.232329637091583	2210	0.106404389261023	0.915271167973084
99	Pitbull	VFS v. VS1+2	-0.886591669200359	0.215897888077153	2210	-4.10653238480744	4.16254166730745e-05
100	Pitbull	VFS v. VS3+4	-0.911312562342324	0.23381226599257	2210	-3.8976251244718	0.000100032917486281
101	Siberian husky	UG v. GP	-0.120945726356815	0.149404628787408	2210	-0.809517933536798	0.418304438864497
102	Siberian husky	VS1+2 v. GP	-1.45114591291067	0.158777147656456	2210	-9.13951367894888	0
103	Siberian husky	VS3+4 v. GP	-1.78875128998967	0.178897464638827	2210	-9.99875148371134	0
104	Siberian husky	VFS v. GP	-2.69212715389182	0.161019687473213	2210	-16.7192422003657	0
105	Siberian husky	VS1+2 v. UG	-1.33020018655385	0.189309391821926	2210	-7.02659373500658	2.80775402927702e-12
106	Siberian husky	VS3+4 v. UG	-1.66780556363285	0.206475582256762	2210	-8.07749538906182	1.11022302462516e-15
107	Siberian husky	VFS v. UG	-2.57118142753501	0.191194149931527	2210	-13.4480130718217	0
108	Siberian husky	VS3+4 v. VS1+2	-0.337605377079	0.213355584841564	2210	-1.58236015865112	0.113710462915923
109	Siberian husky	VFS v. VS1+2	-1.24098124098116	0.198604235812974	2210	-6.24851346146409	4.95655960719432e-10
110	Siberian husky	VFS v. VS3+4	-0.90337586390216	0.215029678693747	2210	-4.20116827309582	2.76088856465684e-05
111	Dog 11 (Beagle, Australian shepherd)	UG v. GP	0.260915396799356	0.128888496484152	2209	2.02434975902941	0.0430542947342987
112	Dog 11 (Beagle, Australian shepherd)	VS1+2 v. GP	-0.231270690094225	0.136553528934442	2209	-1.69362660854599	0.0904772401241203
113	Dog 11 (Beagle, Australian shepherd)	VS3+4 v. GP	-0.412177502579992	0.153857658198486	2209	-2.67895343921234	0.00744003359314016
114	Dog 11 (Beagle, Australian shepherd)	VFS v. GP	-0.827391960128581	0.138123015845699	2209	-5.99025408663886	2.43938291788481e-09
115	Dog 11 (Beagle, Australian shepherd)	VS1+2 v. UG	-0.492186086893581	0.163124678623932	2209	-3.01723866091573	0.00258001278122033
116	Dog 11 (Beagle, Australian shepherd)	VS3+4 v. UG	-0.673092899379348	0.177862231792006	2209	-3.78434978914731	0.000158213343524505
117	Dog 11 (Beagle, Australian shepherd)	VFS v. UG	-1.08830735692794	0.164440755343747	2209	-6.61823375022172	4.54791759807449e-11
118	Dog 11 (Beagle, Australian shepherd)	VS3+4 v. VS1+2	-0.180906812485767	0.183492766169512	2209	-0.985907053788942	0.32428669723946
119	Dog 11 (Beagle, Australian shepherd)	VFS v. VS1+2	-0.596121270034355	0.170515054339865	2209	-3.49600375369899	0.000481598993611332
120	Dog 11 (Beagle, Australian shepherd)	VFS v. VS3+4	-0.415214457548589	0.184663738937561	2209	-2.24848938907807	0.0246432099649461
121	Dog 12 (Great Dane, German shepherd)	UG v. GP	0.825946255939714	0.146640345432585	2209	5.63246256344525	2.00277594508691e-08
122	Dog 12 (Great Dane, German shepherd)	VS1+2 v. GP	0.249236058059556	0.155361084962669	2209	1.60423736818935	0.108804691191903
123	Dog 12 (Great Dane, German shepherd)	VS3+4 v. GP	0.233230134158917	0.175048516827479	2209	1.3323742376451	0.182874670704626
124	Dog 12 (Great Dane, German shepherd)	VFS v. GP	-0.720489868188125	0.157146737748579	2209	-4.5848223037302	4.79749526371975e-06
125	Dog 12 (Great Dane, German shepherd)	VS1+2 v. UG	-0.576710197880158	0.185591886588064	2209	-3.10741061197472	0.00191135294351419
126	Dog 12 (Great Dane, German shepherd)	VS3+4 v. UG	-0.592716121780796	0.202359247107807	2209	-2.929029091836	0.00343505360123553
127	Dog 12 (Great Dane, German shepherd)	VFS v. UG	-1.54643612412784	0.187089226925439	2209	-8.26576788808979	2.22044604925031e-16
128	Dog 12 (Great Dane, German shepherd)	VS3+4 v. VS1+2	-0.016005923900638	0.208765276572113	2209	-0.0766694737911033	0.938893432486982
129	Dog 12 (Great Dane, German shepherd)	VFS v. VS1+2	-0.969725926247681	0.194000140834355	2209	-4.99858361997618	6.22923051585289e-07
130	Dog 12 (Great Dane, German shepherd)	VFS v. VS3+4	-0.953720002347043	0.210097527749548	2209	-4.53941563502807	5.94403285392175e-06
131	Dog 13 (Staffordshire terrier (pitbull), trace breeds)	UG v. GP	0.254320279643882	0.139788094144957	2208	1.81932718375971	0.0689969043402385
132	Dog 13 (Staffordshire terrier (pitbull), trace breeds)	VS1+2 v. GP	-0.30957473898649	0.148101328506553	2208	-2.09029008792984	0.0367058691715454
133	Dog 13 (Staffordshire terrier (pitbull), trace breeds)	VS3+4 v. GP	-0.514860681114544	0.166868800520284	2208	-3.08542207716031	0.00205783937819781
134	Dog 13 (Staffordshire terrier (pitbull), trace breeds)	VFS v. GP	-1.08759705224368	0.149997785749188	2208	-7.25075404821145	5.7065463465733e-13
135	Dog 13 (Staffordshire terrier (pitbull), trace breeds)	VS1+2 v. UG	-0.563895018630372	0.176919496734551	2208	-3.18729721166028	0.00145616787062064
136	Dog 13 (Staffordshire terrier (pitbull), trace breeds)	VS3+4 v. UG	-0.769180960758426	0.192903347317973	2208	-3.98739042869247	6.89762115335668e-05
137	Dog 13 (Staffordshire terrier (pitbull), trace breeds)	VFS v. UG	-1.34191733188756	0.178510057277062	2208	-7.51732060566649	8.08242361927114e-14
138	Dog 13 (Staffordshire terrier (pitbull), trace breeds)	VS3+4 v. VS1+2	-0.205285942128054	0.199010034036492	2208	-1.03153563649163	0.302402679920204
139	Dog 13 (Staffordshire terrier (pitbull), trace breeds)	VFS v. VS1+2	-0.778022313257188	0.185092227794111	2208	-4.20343048721975	2.73374109052149e-05
140	Dog 13 (Staffordshire terrier (pitbull), trace breeds)	VFS v. VS3+4	-0.572736371129134	0.200425362345834	2208	-2.85760426936825	0.00430850502799718
141	Dog 14 (Poodle - small, Poodle - standard)	UG v. GP	0.407905947894471	0.130883992795078	2208	3.11654572254012	0.0018533778444223
142	Dog 14 (Poodle - small, Poodle - standard)	VS1+2 v. GP	-0.0656226126814299	0.138667697930643	2208	-0.473236475839185	0.636091257454533
143	Dog 14 (Poodle - small, Poodle - standard)	VS3+4 v. GP	-0.301496388028889	0.156239735712914	2208	-1.92970364839121	0.0537715406810513
144	Dog 14 (Poodle - small, Poodle - standard)	VFS v. GP	-0.602862218712957	0.140443356276937	2208	-4.29256487949622	1.84253471915419e-05
145	Dog 14 (Poodle - small, Poodle - standard)	VS1+2 v. UG	-0.473528560575901	0.165650231355908	2208	-2.85860488512388	0.00429499035441161
146	Dog 14 (Poodle - small, Poodle - standard)	VS3+4 v. UG	-0.70940233592336	0.180615956422801	2208	-3.9276836331267	8.84001309848781e-05
147	Dog 14 (Poodle - small, Poodle - standard)	VFS v. UG	-1.01076816660743	0.167139477746021	2208	-6.04745318244533	1.7232490989727e-09
148	Dog 14 (Poodle - small, Poodle - standard)	VS3+4 v. VS1+2	-0.235873775347459	0.186333664682272	2208	-1.26586774187939	0.205693983834079
149	Dog 14 (Poodle - small, Poodle - standard)	VFS v. VS1+2	-0.537239606031527	0.173302382847482	2208	-3.10001280538845	0.00195953885659916
150	Dog 14 (Poodle - small, Poodle - standard)	VFS v. VS3+4	-0.301365830684068	0.187658840630737	2208	-1.60592397177321	0.108433610656056
151	Dog 15 (Poodle - small, Shih tzu)	UG v. GP	-0.0473892621115315	0.142147266764089	2208	-0.333381451436418	0.738878016912844
152	Dog 15 (Poodle - small, Shih tzu)	VS1+2 v. GP	-0.502151769798805	0.150600801735706	2208	-3.33432335028366	0.000869206696848313
153	Dog 15 (Poodle - small, Shih tzu)	VS3+4 v. GP	-0.829618163054672	0.169685008206516	2208	-4.88916594237354	1.0855584224867e-06
154	Dog 15 (Poodle - small, Shih tzu)	VFS v. GP	-1.12701013291215	0.152529265066037	2208	-7.38881245132996	2.08943973234454e-13
155	Dog 15 (Poodle - small, Shih tzu)	VS1+2 v. UG	-0.454762507687273	0.179905327788616	2208	-2.52778788308931	0.0115475910193594
156	Dog 15 (Poodle - small, Shih tzu)	VS3+4 v. UG	-0.782228900943141	0.196158934268457	2208	-3.98773017329206	6.88782447491043e-05
157	Dog 15 (Poodle - small, Shih tzu)	VFS v. UG	-1.07962087080061	0.181522731868153	2208	-5.94757945569476	3.15557757701868e-09
158	Dog 15 (Poodle - small, Shih tzu)	VS3+4 v. VS1+2	-0.327466393255867	0.202368682182481	2208	-1.61816734548176	0.105769366036359
159	Dog 15 (Poodle - small, Shih tzu)	VFS v. VS1+2	-0.62485836311334	0.188215988215174	2208	-3.31990055169481	0.000915142189822582
160	Dog 15 (Poodle - small, Shih tzu)	VFS v. VS3+4	-0.297391969857473	0.203807896673367	2208	-1.45917785675444	0.144658404308438
161	Dog 16 (Staffordshire terrier (pitbull), Boxer)	UG v. GP	0.374176634442071	0.13809324889389	2208	2.7095939695762	0.00678862533232483
162	Dog 16 (Staffordshire terrier (pitbull), Boxer)	VS1+2 v. GP	0.0815889992360596	0.146305690367044	2208	0.557661147911427	0.577132323856196
163	Dog 16 (Staffordshire terrier (pitbull), Boxer)	VS3+4 v. GP	-0.276522187822497	0.164845618246837	2208	-1.67746155926594	0.0935937948932297
164	Dog 16 (Staffordshire terrier (pitbull), Boxer)	VFS v. GP	-0.931267272009432	0.148179154224074	2208	-6.28473874672806	3.9448533328823e-10
165	Dog 16 (Staffordshire terrier (pitbull), Boxer)	VS1+2 v. UG	-0.292587635206011	0.174774455909037	2208	-1.67408694642592	0.0942551421935209
166	Dog 16 (Staffordshire terrier (pitbull), Boxer)	VS3+4 v. UG	-0.650698822264567	0.190564512067972	2208	-3.41458551334297	0.000650332423098643
167	Dog 16 (Staffordshire terrier (pitbull), Boxer)	VFS v. UG	-1.3054439064515	0.176345731876574	2208	-7.40275306104486	1.88737914186277e-13
168	Dog 16 (Staffordshire terrier (pitbull), Boxer)	VS3+4 v. VS1+2	-0.358111187058556	0.196597158940336	2208	-1.82154812912244	0.0686588252529079
169	Dog 16 (Staffordshire terrier (pitbull), Boxer)	VFS v. VS1+2	-1.01285627124549	0.182848097596864	2208	-5.53933174343763	3.39760188872162e-08
170	Dog 16 (Staffordshire terrier (pitbull), Boxer)	VFS v. VS3+4	-0.654745084186936	0.19799532725849	2208	-3.30687139566755	0.000958564299690323
