# Supplementary material for: Veterinary education and experience shape beliefs about dog breeds. Part 2: Trust
Source: Sci Rep. 2023 Aug 24;13:13847. doi: 10.1038/s41598-023-40464-3 (PMC10449930; doi:10.1038/s41598-023-40464-3)
Supplement: Supplementary file 3 — Supplementary Information 3. [file 41598_2023_40464_MOESM3_ESM.csv]

	breed	comparison	Estimate	SE	df	t_stat	p_value
11	Border collie	UG v. GP	0.408307533539688	0.131227912033961	2210	3.11143816289648	0.00188557447920679
12	Border collie	VS1+2 v. GP	-0.195155521491988	0.139491984925387	2210	-1.39904469490756	0.161939908283159
13	Border collie	VS3+4 v. GP	-0.337306501547981	0.156972237812709	2210	-2.14882903020366	0.031756281769157
14	Border collie	VFS v. GP	-1.19669158633354	0.140919075102318	2210	-8.49204825865235	0
15	Border collie	VS1+2 v. UG	-0.603463055031676	0.166359845714313	2210	-3.62745620759947	0.000292713546008905
16	Border collie	VS3+4 v. UG	-0.745614035087669	0.181267393238815	2210	-4.11333788038393	4.04256416239868e-05
17	Border collie	VFS v. UG	-1.60499911987323	0.167558258929122	2210	-9.57875266865928	0
18	Border collie	VS3+4 v. VS1+2	-0.142150980055993	0.18733690723727	2210	-0.758798584605393	0.448053969695993
19	Border collie	VFS v. VS1+2	-1.00153606484155	0.174106344218092	2210	-5.75243865661203	1.00175696626792e-08
20	Border collie	VFS v. VS3+4	-0.859385084785562	0.188401933860813	2210	-4.56144513580447	5.3582502741456e-06
21	Boston terrier	UG v. GP	0.396548259192886	0.147723777522356	2211	2.68439018987905	0.00732045372736123
22	Boston terrier	VS1+2 v. GP	0.138642729819182	0.156830615038858	2211	0.884028477378797	0.376776956925284
23	Boston terrier	VS3+4 v. GP	0.0729102167182725	0.17670426646602	2211	0.412611524194823	0.679931261514016
24	Boston terrier	VFS v. GP	-0.275942684766232	0.158633157964761	2211	-1.73950193204582	0.0820856740698019
25	Boston terrier	VS1+2 v. UG	-0.257905529373704	0.187107567144715	2211	-1.37838107410286	0.168225118788925
26	Boston terrier	VS3+4 v. UG	-0.323638042474614	0.204053418635027	2211	-1.58604567686013	0.112871945786264
27	Boston terrier	VFS v. UG	-0.672490943959118	0.188620992138252	2211	-3.5653027605019	0.000371148719724435
28	Boston terrier	VS3+4 v. VS1+2	-0.0657325131009096	0.210739946437867	2211	-0.311912924967406	0.755136109387391
29	Boston terrier	VFS v. VS1+2	-0.414585414585414	0.195835150172823	2211	-2.11701226373072	0.0343702083823334
30	Boston terrier	VFS v. VS3+4	-0.348852901484504	0.212084799118277	2211	-1.64487461116887	0.100137822448639
31	Chihuahua	UG v. GP	-1.70718954248344	0.179965385498008	2210	-9.48621057187879	0
32	Chihuahua	VS1+2 v. GP	-2.78828622358013	0.190864152166402	2210	-14.6087475931531	0
33	Chihuahua	VS3+4 v. GP	-3.05748194014446	0.215050549886999	2210	-14.2175034741881	0
34	Chihuahua	VFS v. GP	-2.57049314709164	0.193057861776036	2210	-13.3146255917495	0
35	Chihuahua	VS1+2 v. UG	-1.08109668109669	0.227857011335821	2210	-4.7446276713572	2.2223453857162e-06
36	Chihuahua	VS3+4 v. UG	-1.35029239766102	0.248468171079103	2210	-5.4344682934505	6.10048411786579e-08
37	Chihuahua	VFS v. UG	-0.863303604608198	0.229697694864854	2210	-3.75843390642703	0.000175412241633754
38	Chihuahua	VS3+4 v. VS1+2	-0.269195716564329	0.256472253166197	2210	-1.04960951230029	0.294012445608145
39	Chihuahua	VFS v. VS1+2	0.217793076488491	0.238332993164981	2210	0.91381840842207	0.360911954943967
40	Chihuahua	VFS v. VS3+4	0.48698879305282	0.258108949971674	2210	1.88675670915815	0.0593240314033527
41	German shepherd	UG v. GP	0.61683232849929	0.164429048123212	2211	3.7513586287812	0.000180403361841996
42	German shepherd	VS1+2 v. GP	-0.81627196333076	0.174565727873529	2211	-4.67601500749414	3.10137961756496e-06
43	German shepherd	VS3+4 v. GP	-1.01289989680082	0.19668678138102	2211	-5.14981174478952	2.83816198098918e-07
44	German shepherd	VFS v. GP	-1.82126696832585	0.176572110478134	2211	-10.3145789184606	0
45	German shepherd	VS1+2 v. UG	-1.43310429183005	0.208266534191487	2211	-6.88110693056621	7.70583596931829e-12
46	German shepherd	VS3+4 v. UG	-1.62973222530011	0.227128698948733	2211	-7.17536899935299	9.79882841534163e-13
47	German shepherd	VFS v. UG	-2.43809929682514	0.209951104104788	2211	-11.6127005248245	0
48	German shepherd	VS3+4 v. VS1+2	-0.196627933470064	0.234571369453851	2211	-0.838243532993262	0.401984550001301
49	German shepherd	VFS v. VS1+2	-1.00499500499509	0.217981071646441	2211	-4.61046914488596	4.24675268462238e-06
50	German shepherd	VFS v. VS3+4	-0.80836707152503	0.236068304137047	2211	-3.42429312770317	0.000627641120682476
51	Golden retriever	UG v. GP	0.966579762098872	0.108408862533488	2211	8.91605851689744	0
52	Golden retriever	VS1+2 v. GP	0.839992360580538	0.115092024262763	2211	7.29844110364049	4.04121180963557e-13
53	Golden retriever	VS3+4 v. GP	0.828998968008247	0.129676541269713	2211	6.39282139923845	1.98038918597376e-10
54	Golden retriever	VFS v. GP	0.290596104662616	0.116414841967146	2211	2.49621182103762	0.0126250703828481
55	Golden retriever	VS1+2 v. UG	-0.126587401518334	0.1373111280105	2211	-0.921901985312172	0.356680286518156
56	Golden retriever	VS3+4 v. UG	-0.137580794090625	0.149747043985152	2211	-0.918754657382531	0.358324129549304
57	Golden retriever	VFS v. UG	-0.675983657436256	0.138421773059191	2211	-4.88350670921688	1.11675026071012e-06
58	Golden retriever	VS3+4 v. VS1+2	-0.0109933925722909	0.154654032457571	2211	-0.0710837758162365	0.943337509311432
59	Golden retriever	VFS v. VS1+2	-0.549396255917922	0.143715969293418	2211	-3.82279198768959	0.0001355959827678
60	Golden retriever	VFS v. VS3+4	-0.538402863345631	0.155640968696298	2211	-3.45926183739076	0.00055191870569482
61	Jack Russell terrier	UG v. GP	-0.02344250719682	0.146895755397029	2210	-0.159586008005879	0.873221784788099
62	Jack Russell terrier	VS1+2 v. GP	-0.93906289788641	0.155951547218119	2210	-6.02150420843856	2.01807037747415e-09
63	Jack Russell terrier	VS3+4 v. GP	-1.25866873065014	0.175713802745655	2210	-7.16317506640074	1.0689227281091e-12
64	Jack Russell terrier	VFS v. GP	-1.66132385840255	0.157948527557227	2210	-10.5181345093618	0
65	Jack Russell terrier	VS1+2 v. UG	-0.91562039068959	0.186058790786513	2210	-4.92113480270968	9.2396201711864e-07
66	Jack Russell terrier	VS3+4 v. UG	-1.23522622345332	0.202909657297412	2210	-6.08756744210947	1.34780786531508e-09
67	Jack Russell terrier	VFS v. UG	-1.63788135120573	0.187735787495909	2210	-8.72439598785297	0
68	Jack Russell terrier	VS3+4 v. VS1+2	-0.319605832763726	0.209558705738067	2210	-1.52513746273662	0.127367899934923
69	Jack Russell terrier	VFS v. VS1+2	-0.72226096051614	0.194903176045877	2210	-3.70574238536848	0.000215950884150384
70	Jack Russell terrier	VFS v. VS3+4	-0.402655127752414	0.211049054554583	2210	-1.90787458679791	0.0565369054803846
71	Labrador retriever	UG v. GP	1.19994025310966	0.112317414283943	2211	10.6834746932134	0
72	Labrador retriever	VS1+2 v. GP	1.07740005092941	0.119241529408217	2211	9.03544307320129	0
73	Labrador retriever	VS3+4 v. GP	1.14592363261093	0.134351873715121	2211	8.52927168727654	0
74	Labrador retriever	VFS v. GP	0.597868712702485	0.120612039721241	2211	4.95695715025035	7.70444194220232e-07
75	Labrador retriever	VS1+2 v. UG	-0.122540202180259	0.142261716340642	2211	-0.861371599698964	0.389126815854897
76	Labrador retriever	VS3+4 v. UG	-0.0540166204987331	0.155145994377355	2211	-0.348166388152766	0.727748373926361
77	Labrador retriever	VFS v. UG	-0.602071540407179	0.143412404366889	2211	-4.19818315622765	2.79718466935641e-05
78	Labrador retriever	VS3+4 v. VS1+2	0.0685235816815262	0.160229898444451	2211	0.427657898724077	0.668941853576434
79	Labrador retriever	VFS v. VS1+2	-0.47953133822692	0.148897476508075	2211	-3.22054711384523	0.0012980244607721
80	Labrador retriever	VFS v. VS3+4	-0.548054919908446	0.161252417487695	2211	-3.39873924650009	0.000688975640294576
81	Maltese	UG v. GP	-0.973355602628892	0.171845661678329	2211	-5.66412671185658	1.67013114449333e-08
82	Maltese	VS1+2 v. GP	-1.91498599439765	0.182439558917273	2211	-10.4965502315537	0
83	Maltese	VS3+4 v. GP	-2.14117647058822	0.205558388104728	2211	-10.4163906437004	0
84	Maltese	VFS v. GP	-2.11302708374324	0.184536439913688	2211	-11.4504597830735	0
85	Maltese	VS1+2 v. UG	-0.941630391768759	0.217660448577007	2211	-4.32614376164724	1.58491940638328e-05
86	Maltese	VS3+4 v. UG	-1.16782086795933	0.237373396017812	2211	-4.91976307181324	9.303602181987e-07
87	Maltese	VFS v. UG	-1.13967148111435	0.219421001439769	2211	-5.19399452940327	2.24674383098034e-07
88	Maltese	VS3+4 v. VS1+2	-0.226190476190571	0.245151770047244	2211	-0.922654876801341	0.356287758702648
89	Maltese	VFS v. VS1+2	-0.198041089345587	0.227813162686223	2211	-0.869313638467667	0.384769962516688
90	Maltese	VFS v. VS3+4	0.028149386844984	0.246716224345673	2211	0.114096212843887	0.90917188357821
91	Pitbull	UG v. GP	1.03382352941172	0.166735151187232	2210	6.20039339065828	6.70139055358732e-10
92	Pitbull	VS1+2 v. GP	0.430685001273205	0.17683269023998	2210	2.43555080618138	0.0149477050901177
93	Pitbull	VS3+4 v. GP	0.371104231166166	0.199241014315517	2210	1.86258954985286	0.0626526348153456
94	Pitbull	VFS v. GP	-0.985713817299505	0.178865128324732	2210	-5.51093344203978	3.98490591635436e-08
95	Pitbull	VS1+2 v. UG	-0.603138528138517	0.211106003129527	2210	-2.8570411035088	0.00431609200135341
96	Pitbull	VS3+4 v. UG	-0.662719298245556	0.230201924417003	2210	-2.87886080850073	0.00402951362316406
97	Pitbull	VFS v. UG	-2.01953734671123	0.212811368000954	2210	-9.4898001252554	0
98	Pitbull	VS3+4 v. VS1+2	-0.059580770107039	0.237617582896069	2210	-0.250742261497959	0.802036692928737
99	Pitbull	VFS v. VS1+2	-1.41639881857271	0.220811838556079	2210	-6.41450579749143	1.72266867437543e-10
100	Pitbull	VFS v. VS3+4	-1.35681804846567	0.239133957217462	2210	-5.67388280716576	1.57907540376812e-08
101	Siberian husky	UG v. GP	0.257767305817295	0.147507803063835	2209	1.74748250915068	0.0806926237445023
102	Siberian husky	VS1+2 v. GP	-1.03128342245988	0.156761329402138	2209	-6.57868510297165	5.90747450956997e-11
103	Siberian husky	VS3+4 v. GP	-1.35046644208344	0.176943884282865	2209	-7.63217359874708	3.41948691584548e-14
104	Siberian husky	VFS v. GP	-2.58683897801537	0.15897539816519	2209	-16.2719452687101	0
105	Siberian husky	VS1+2 v. UG	-1.28905072827717	0.18690593935171	2209	-6.89678847418273	6.91935397867383e-12
106	Siberian husky	VS3+4 v. UG	-1.60823374790074	0.204129502899821	2209	-7.87849735121333	5.10702591327572e-15
107	Siberian husky	VFS v. UG	-2.84460628383266	0.188766768767174	2209	-15.0694229837732	0
108	Siberian husky	VS3+4 v. VS1+2	-0.319183019623566	0.210913291153811	2209	-1.51333762740821	0.130336971864764
109	Siberian husky	VFS v. VS1+2	-1.55555555555549	0.196082776964233	2209	-7.93315751459006	3.33066907387547e-15
110	Siberian husky	VFS v. VS3+4	-1.23637253593193	0.212564059076758	2209	-5.81647029748084	6.88408663407358e-09
111	Dog 11 (Beagle, Australian shepherd)	UG v. GP	0.583797585886762	0.13145217717544	2209	4.44114048493549	9.38956635110344e-06
112	Dog 11 (Beagle, Australian shepherd)	VS1+2 v. GP	0.108225108225079	0.13926967238406	2209	0.777090276529338	0.437188716505245
113	Dog 11 (Beagle, Australian shepherd)	VS3+4 v. GP	0.0614035087719124	0.156917992660366	2209	0.391309547942118	0.695606182228218
114	Dog 11 (Beagle, Australian shepherd)	VFS v. GP	-0.663600891861808	0.140870377467608	2209	-4.71071990997112	2.62179348409219e-06
115	Dog 11 (Beagle, Australian shepherd)	VS1+2 v. UG	-0.475572477661683	0.166369340484909	2209	-2.85853436862557	0.00429592340467333
116	Dog 11 (Beagle, Australian shepherd)	VS3+4 v. UG	-0.52239407711485	0.181400033704458	2209	-2.87979040823085	0.00401771475552737
117	Dog 11 (Beagle, Australian shepherd)	VFS v. UG	-1.24739847774857	0.167711594874313	2209	-7.43775931940423	1.45661260830821e-13
118	Dog 11 (Beagle, Australian shepherd)	VS3+4 v. VS1+2	-0.046821599453167	0.187142563276717	2209	-0.250192145674175	0.802462024252224
119	Dog 11 (Beagle, Australian shepherd)	VFS v. VS1+2	-0.771826000086887	0.173906715848143	2209	-4.43816097798577	9.51928764014731e-06
120	Dog 11 (Beagle, Australian shepherd)	VFS v. VS3+4	-0.72500440063372	0.188336827497125	2209	-3.8495094680555	0.000121716850021603
121	Dog 12 (Great Dane, German shepherd)	UG v. GP	1.07912775137917	0.151742510588872	2209	7.11157174869037	1.54298795962404e-12
122	Dog 12 (Great Dane, German shepherd)	VS1+2 v. GP	0.31544435956198	0.160766677209477	2209	1.9621252677317	0.0498732795426755
123	Dog 12 (Great Dane, German shepherd)	VS3+4 v. GP	0.394220846233223	0.181139108339537	2209	2.17634308707247	0.0296352339409487
124	Dog 12 (Great Dane, German shepherd)	VFS v. GP	-0.596317791330614	0.162614459523236	2209	-3.6670649896629	0.000251146159608862
125	Dog 12 (Great Dane, German shepherd)	VS1+2 v. UG	-0.763683391817193	0.192049321301859	2209	-3.97649617629657	7.21874413616153e-05
126	Dog 12 (Great Dane, German shepherd)	VS3+4 v. UG	-0.684906905145949	0.209400080901537	2209	-3.27080535115935	0.00108891178785053
127	Dog 12 (Great Dane, German shepherd)	VFS v. UG	-1.67544554270979	0.193598759700473	2209	-8.6542163043914	0
128	Dog 12 (Great Dane, German shepherd)	VS3+4 v. VS1+2	0.0787764866712432	0.216029000050305	2209	0.36465699814793	0.715402366759526
129	Dog 12 (Great Dane, German shepherd)	VFS v. VS1+2	-0.911762150892594	0.200750130108862	2209	-4.54177613931392	5.87846118693669e-06
130	Dog 12 (Great Dane, German shepherd)	VFS v. VS3+4	-0.990538637563838	0.217407605220681	2209	-4.55613609541573	5.49424195050996e-06
131	Dog 13 (Staffordshire terrier (pitbull), trace breeds)	UG v. GP	0.434876290349009	0.141440752790329	2208	3.07461804161681	0.00213352335512096
132	Dog 13 (Staffordshire terrier (pitbull), trace breeds)	VS1+2 v. GP	-0.0737967914438422	0.149852271191941	2208	-0.492463616713011	0.622440599027638
133	Dog 13 (Staffordshire terrier (pitbull), trace breeds)	VS3+4 v. GP	-0.16909184726522	0.168841623510035	2208	-1.0014820027786	0.316703574778898
134	Dog 13 (Staffordshire terrier (pitbull), trace breeds)	VFS v. GP	-0.995242795104564	0.151771149488935	2208	-6.55752294461684	6.79150069515799e-11
135	Dog 13 (Staffordshire terrier (pitbull), trace breeds)	VS1+2 v. UG	-0.508673081792851	0.179011145079867	2208	-2.84157213544388	0.00453036737279877
136	Dog 13 (Staffordshire terrier (pitbull), trace breeds)	VS3+4 v. UG	-0.603968137614229	0.195183966326454	2208	-3.09435323495818	0.00199714471064594
137	Dog 13 (Staffordshire terrier (pitbull), trace breeds)	VFS v. UG	-1.43011908545357	0.180620510182577	2208	-7.91781112791653	3.77475828372553e-15
138	Dog 13 (Staffordshire terrier (pitbull), trace breeds)	VS3+4 v. VS1+2	-0.0952950558213781	0.20136284995603	2208	-0.473250432451601	0.636081302960513
139	Dog 13 (Staffordshire terrier (pitbull), trace breeds)	VFS v. VS1+2	-0.921446003660721	0.187280499065181	2208	-4.92013855292014	9.28685615964042e-07
140	Dog 13 (Staffordshire terrier (pitbull), trace breeds)	VFS v. VS3+4	-0.826150947839343	0.202794911125068	2208	-4.07382484726078	4.78801428478448e-05
141	Dog 14 (Poodle - small, Poodle - standard)	UG v. GP	0.679684854443127	0.131356309490068	2208	5.17436015888158	2.49344634939419e-07
142	Dog 14 (Poodle - small, Poodle - standard)	VS1+2 v. GP	0.101807995925643	0.139168103422482	2208	0.731546909255331	0.46452279296047
143	Dog 14 (Poodle - small, Poodle - standard)	VS3+4 v. GP	-0.0127966976264225	0.156803552830823	2208	-0.081609742862325	0.934964450105373
144	Dog 14 (Poodle - small, Poodle - standard)	VFS v. GP	-0.506467956310014	0.140950169527767	2208	-3.59324120011249	0.000333737247278032
145	Dog 14 (Poodle - small, Poodle - standard)	VS1+2 v. UG	-0.577876858517484	0.166248007815257	2208	-3.47599268172675	0.000518797112283087
146	Dog 14 (Poodle - small, Poodle - standard)	VS3+4 v. UG	-0.69248155206955	0.181267739194539	2208	-3.82021398372696	0.000137016753569918
147	Dog 14 (Poodle - small, Poodle - standard)	VFS v. UG	-1.18615281075314	0.167742628399096	2208	-7.07126639229131	2.05169214950729e-12
148	Dog 14 (Poodle - small, Poodle - standard)	VS3+4 v. VS1+2	-0.114604693552065	0.18700608075691	2208	-0.612839395853873	0.540045652405363
149	Dog 14 (Poodle - small, Poodle - standard)	VFS v. VS1+2	-0.608275952235657	0.173927773370437	2208	-3.49729051575985	0.000479298857766874
150	Dog 14 (Poodle - small, Poodle - standard)	VFS v. VS3+4	-0.493671258683591	0.188336038823576	2208	-2.62122566539715	0.0088215494304813
151	Dog 15 (Poodle - small, Shih tzu)	UG v. GP	0.179712163416888	0.14653958481441	2208	1.22637281690466	0.22018917692461
152	Dog 15 (Poodle - small, Shih tzu)	VS1+2 v. GP	-0.458225108225093	0.155254332084302	2208	-2.95144813077603	0.00319620289660794
153	Dog 15 (Poodle - small, Shih tzu)	VS3+4 v. GP	-0.885087719298226	0.174928236172702	2208	-5.05971899484771	4.54534199612056e-07
154	Dog 15 (Poodle - small, Shih tzu)	VFS v. GP	-1.18780760626394	0.157242384490723	2208	-7.55399131163654	6.12843109593086e-14
155	Dog 15 (Poodle - small, Shih tzu)	VS1+2 v. UG	-0.637937271641981	0.18546436129368	2208	-3.43967578025309	0.000593226418550641
156	Dog 15 (Poodle - small, Shih tzu)	VS3+4 v. UG	-1.06479988271511	0.202220200498423	2208	-5.26554656800183	1.53313982842462e-07
157	Dog 15 (Poodle - small, Shih tzu)	VFS v. UG	-1.36751976968082	0.187131742789561	2208	-7.30779155527165	3.77475828372553e-13
158	Dog 15 (Poodle - small, Shih tzu)	VS3+4 v. VS1+2	-0.426862611073132	0.208621828203537	2208	-2.0461071343727	0.0408640551988637
159	Dog 15 (Poodle - small, Shih tzu)	VFS v. VS1+2	-0.729582498038842	0.194031819227729	2208	-3.76011780409353	0.000174247216048418
160	Dog 15 (Poodle - small, Shih tzu)	VFS v. VS3+4	-0.30271988696571	0.210105514093209	2208	-1.44079934442565	0.149783165600883
161	Dog 16 (Staffordshire terrier (pitbull), Boxer)	UG v. GP	0.644396198590868	0.140439002604262	2208	4.58844186188568	4.71596411322217e-06
162	Dog 16 (Staffordshire terrier (pitbull), Boxer)	VS1+2 v. GP	0.251909854851035	0.148790946661439	2208	1.69304558175999	0.0905878553060027
163	Dog 16 (Staffordshire terrier (pitbull), Boxer)	VS3+4 v. GP	0.00464396284829036	0.167645807421458	2208	0.0277010377993857	0.977903099312923
164	Dog 16 (Staffordshire terrier (pitbull), Boxer)	VFS v. GP	-0.989439399920979	0.150696234556422	2208	-6.56578714679512	6.43209929762634e-11
165	Dog 16 (Staffordshire terrier (pitbull), Boxer)	VS1+2 v. UG	-0.392486343739833	0.177743303638456	2208	-2.20816388412686	0.0273352746740574
166	Dog 16 (Staffordshire terrier (pitbull), Boxer)	VS3+4 v. UG	-0.639752235742577	0.193801581329714	2208	-3.3010681922877	0.000978512690187117
167	Dog 16 (Staffordshire terrier (pitbull), Boxer)	VFS v. UG	-1.63383559851185	0.179341270457721	2208	-9.11020421758981	0
168	Dog 16 (Staffordshire terrier (pitbull), Boxer)	VS3+4 v. VS1+2	-0.247265892002744	0.199936703188348	2208	-1.23672086245121	0.216322255889232
169	Dog 16 (Staffordshire terrier (pitbull), Boxer)	VFS v. VS1+2	-1.24134925477201	0.185954090154848	2208	-6.67556843594199	3.10511616419262e-11
170	Dog 16 (Staffordshire terrier (pitbull), Boxer)	VFS v. VS3+4	-0.994083362769269	0.201358621824104	2208	-4.93688004895885	8.53232715591901e-07
