# Supplementary material for: Veterinary education and experience shape beliefs about dog breeds. Part 2: Trust
Source: Sci Rep. 2023 Aug 24;13:13847. doi: 10.1038/s41598-023-40464-3 (PMC10449930; doi:10.1038/s41598-023-40464-3)
Supplement: Supplementary file 4 — Supplementary Information 4. [file 41598_2023_40464_MOESM4_ESM.csv]

	breed	comparison	Estimate	SE	df	t_stat	p_value
11	Border collie	UG v. GP	-0.555578186953357	0.153128479691239	2210	-3.62818326201369	0.000291895545893261
12	Border collie	VS1+2 v. GP	-1.78445743118093	0.162771740018312	2210	-10.9629437578057	0
13	Border collie	VS3+4 v. GP	-2.72755417956657	0.183169264506557	2210	-14.8908944244242	0
14	Border collie	VFS v. GP	-2.88027083743203	0.164436996637797	2210	-17.5159538079886	0
15	Border collie	VS1+2 v. UG	-1.22887924422757	0.194123566100094	2210	-6.33039701936001	2.95223401280964e-10
16	Border collie	VS3+4 v. UG	-2.17197599261321	0.211519027576012	2210	-10.2684662344748	0
17	Border collie	VFS v. UG	-2.32469265047868	0.195521981961333	2210	-11.8896741284999	0
18	Border collie	VS3+4 v. VS1+2	-0.943096748385643	0.218601480056149	2210	-4.31422855940136	1.6721252148022e-05
19	Border collie	VFS v. VS1+2	-1.0958134062511	0.203162874281018	2210	-5.39376798112907	7.63556542437982e-08
20	Border collie	VFS v. VS3+4	-0.152716657865462	0.219844248497451	2210	-0.694658417990099	0.487342413747877
21	Boston terrier	UG v. GP	-0.0350741404595062	0.149314430506532	2211	-0.234901210422335	0.814307161867025
22	Boston terrier	VS1+2 v. GP	0.293162719633275	0.158519328189888	2211	1.84938154218077	0.0645361230487209
23	Boston terrier	VS3+4 v. GP	0.230392156862736	0.178606974164707	2211	1.28993930914632	0.197206631391791
24	Boston terrier	VFS v. GP	-0.144747196537493	0.160341280450783	2211	-0.902744421963895	0.366759889998293
25	Boston terrier	VS1+2 v. UG	0.328236860092781	0.189122295003916	2211	1.7355799330057	0.0827774601554117
26	Boston terrier	VS3+4 v. UG	0.265466297322242	0.206250615218591	2211	1.28710548107162	0.198192251288851
27	Boston terrier	VFS v. UG	-0.109673056077986	0.190652016182284	2211	-0.575252537445642	0.565179050097837
28	Boston terrier	VS3+4 v. VS1+2	-0.0627705627705393	0.213009141893797	2211	-0.294684830014646	0.768262317783451
29	Boston terrier	VFS v. VS1+2	-0.437909916170768	0.197943854480645	2211	-2.2122935683946	0.0270482481940897
30	Boston terrier	VFS v. VS3+4	-0.375139353400229	0.214368475614195	2211	-1.74997444155631	0.0802614370710151
31	Chihuahua	UG v. GP	-1.47140522875802	0.167869393270552	2210	-8.76517869095164	0
32	Chihuahua	VS1+2 v. GP	-1.56927680162967	0.17803562242044	2210	-8.81439781710513	0
33	Chihuahua	VS3+4 v. GP	-1.34143446852422	0.200596382643976	2210	-6.68723159831368	2.87143642196952e-11
34	Chihuahua	VFS v. GP	-1.54053380549549	0.180081886484843	2210	-8.55462942756959	0
35	Chihuahua	VS1+2 v. UG	-0.0978715728716499	0.21254208491004	2210	-0.460480910936179	0.645216374883867
36	Chihuahua	VS3+4 v. UG	0.129970760233804	0.231767909204709	2210	0.560779793370823	0.575004511061353
37	Chihuahua	VFS v. UG	-0.0691285767374628	0.214259050794156	2210	-0.322640170771019	0.746998287305057
38	Chihuahua	VS3+4 v. VS1+2	0.227842333105454	0.239234013866614	2210	0.95238268765782	0.34100708404728
39	Chihuahua	VFS v. VS1+2	0.0287429961341872	0.222313945808223	2210	0.129290117314467	0.897139856208026
40	Chihuahua	VFS v. VS3+4	-0.199099336971267	0.240760703562763	2210	-0.826959441574172	0.408349326744276
41	German shepherd	UG v. GP	-0.48839280864703	0.171213256849864	2211	-2.85254084661972	0.00437743200484131
42	German shepherd	VS1+2 v. GP	-2.04758085052194	0.181768167758278	2211	-11.2647933671471	0
43	German shepherd	VS3+4 v. GP	-2.53710010319918	0.204801917933184	2211	-12.3880680845328	0
44	German shepherd	VFS v. GP	-2.5779526526331	0.18385733207652	2211	-14.0214840687462	0
45	German shepherd	VS1+2 v. UG	-1.55918804187491	0.216859441921956	2211	-7.18985545686334	8.83293438391775e-13
46	German shepherd	VS3+4 v. UG	-2.04870729455214	0.236499844248598	2211	-8.66261582988036	0
47	German shepherd	VFS v. UG	-2.08955984398607	0.218613515819114	2211	-9.55823722132087	0
48	German shepherd	VS3+4 v. VS1+2	-0.489519252677231	0.244249593282521	2211	-2.00417632675854	0.0451729404413139
49	German shepherd	VFS v. VS1+2	-0.530371802111159	0.226974793287405	2211	-2.33669913046062	0.0195437116838906
50	German shepherd	VFS v. VS3+4	-0.0408525494339274	0.245808290272662	2211	-0.16619679258422	0.868017279313526
51	Golden retriever	UG v. GP	0.427469990766461	0.134145932325272	2211	3.18660419557074	0.00145961748159706
52	Golden retriever	VS1+2 v. GP	0.232251082251066	0.142415726326452	2211	1.63079659979888	0.103075671074833
53	Golden retriever	VS3+4 v. GP	0.0403508771929797	0.160462716080695	2211	0.251465749667902	0.801477408489799
54	Golden retriever	VFS v. GP	-0.104738015607589	0.144052590786643	2211	-0.727081790307518	0.467252828062763
55	Golden retriever	VS1+2 v. UG	-0.195218908515396	0.169909810463267	2211	-1.14895607253709	0.250698372032858
56	Golden retriever	VS3+4 v. UG	-0.387119113573481	0.185298105329132	2211	-2.08916930308526	0.0368065569923437
57	Golden retriever	VFS v. UG	-0.53220800637405	0.17128413090218	2211	-3.10716470679933	0.00191291483195766
58	Golden retriever	VS3+4 v. VS1+2	-0.191900205058086	0.191370049339602	2211	-1.00277031709149	0.316081423458925
59	Golden retriever	VFS v. VS1+2	-0.336989097858654	0.177835208675309	2211	-1.89495151364501	0.0582291691580936
60	Golden retriever	VFS v. VS3+4	-0.145088892800569	0.192591291577511	2211	-0.75335126324845	0.451319071276868
61	Jack Russell terrier	UG v. GP	-0.882447993047678	0.160979012214067	2211	-5.48175803112903	4.69075502884664e-08
62	Jack Russell terrier	VS1+2 v. GP	-2.1790807231983	0.17090300503627	2211	-12.7503944283241	0
63	Jack Russell terrier	VS3+4 v. GP	-2.76264189886482	0.192559916533452	2211	-14.3469209407602	0
64	Jack Russell terrier	VFS v. GP	-3.30167551970644	0.172867289896514	2211	-19.0994810046653	0
65	Jack Russell terrier	VS1+2 v. UG	-1.29663273015063	0.203896703983048	2211	-6.35926282682054	2.45552023159235e-10
66	Jack Russell terrier	VS3+4 v. UG	-1.88019390581715	0.222363104448767	2211	-8.45551203504782	0
67	Jack Russell terrier	VFS v. UG	-2.41922752665876	0.205545928397735	2211	-11.7697662294605	0
68	Jack Russell terrier	VS3+4 v. VS1+2	-0.583561175666521	0.229649613492175	2211	-2.5410936547751	0.0111184358620835
69	Jack Russell terrier	VFS v. VS1+2	-1.12259479650813	0.213407411862614	2211	-5.26033649304941	1.57647444876119e-07
70	Jack Russell terrier	VFS v. VS3+4	-0.539033620841612	0.231115139622748	2211	-2.33231635851067	0.019773393407764
71	Labrador retriever	UG v. GP	0.191331269349889	0.14326671289056	2211	1.33549004852262	0.181853474030798
72	Labrador retriever	VS1+2 v. GP	0.0877769289533954	0.152098782430754	2211	0.577104744368071	0.563927453745949
73	Labrador retriever	VS3+4 v. GP	-0.00603715170278088	0.17137281374011	2211	-0.0352281763426976	0.971900974690407
74	Labrador retriever	VFS v. GP	-0.09171748967145	0.153846939729258	2211	-0.596160637532704	0.551128944778952
75	Labrador retriever	VS1+2 v. UG	-0.103554340396494	0.181462230057827	2211	-0.570666084967069	0.5682840031582
76	Labrador retriever	VS3+4 v. UG	-0.19736842105267	0.197896797876682	2211	-0.997330038536849	0.318713472402845
77	Labrador retriever	VFS v. UG	-0.283048759021339	0.182929992578303	2211	-1.54730645878193	0.12193247879822
78	Labrador retriever	VS3+4 v. VS1+2	-0.0938140806561763	0.204381582350997	2211	-0.45901435724802	0.646268976226964
79	Labrador retriever	VFS v. VS1+2	-0.179494418624845	0.189926487829243	2211	-0.945073121060518	0.34472481092129
80	Labrador retriever	VFS v. VS3+4	-0.0856803379686691	0.205685858656924	2211	-0.416559206005408	0.677041287467619
81	Maltese	UG v. GP	-0.814170876106728	0.152611948691838	2211	-5.33490911482132	1.05342258471808e-07
82	Maltese	VS1+2 v. GP	-0.770155334861191	0.162020130929819	2211	-4.75345458889175	2.12832662982443e-06
83	Maltese	VS3+4 v. GP	-1.00830753353973	0.18255140032186	2211	-5.52341714038875	3.71515975761127e-08
84	Maltese	VFS v. GP	-1.16612892648705	0.163882319895851	2211	-7.11564815062502	1.49880108324396e-12
85	Maltese	VS1+2 v. UG	0.044015541245537	0.193298945612344	2211	0.227707094346025	0.819895010952947
86	Maltese	VS3+4 v. UG	-0.194136657433004	0.210805534338641	2211	-0.920927707339693	0.357188641043877
87	Maltese	VFS v. UG	-0.351958050380324	0.194862449750516	2211	-1.80618713780381	0.0710250438722195
88	Maltese	VS3+4 v. VS1+2	-0.238152198678541	0.217713318955909	2211	-1.09387978567711	0.274126863241497
89	Maltese	VFS v. VS1+2	-0.395973591625861	0.202315323853063	2211	-1.95721008218561	0.0504484320543459
90	Maltese	VFS v. VS3+4	-0.15782139294732	0.219102672732959	2211	-0.720307931339897	0.471411563561223
91	Pitbull	UG v. GP	0.2861111111111	0.172836109238008	2210	1.65538967737988	0.0979874587719554
92	Pitbull	VS1+2 v. GP	-0.425974025973998	0.183303124443435	2210	-2.32387760583671	0.0202223219442792
93	Pitbull	VS3+4 v. GP	-0.764035087719276	0.20653138507224	2210	-3.69936553445393	0.00022141484304683
94	Pitbull	VFS v. GP	-1.7929765886288	0.185409930886674	2210	-9.67033739807981	0
95	Pitbull	VS1+2 v. UG	-0.712085137085099	0.218830522285743	2210	-3.25404851959032	0.00115488916375805
96	Pitbull	VS3+4 v. UG	-1.05014619883038	0.238625176946993	2210	-4.4008189423518	1.12972563885982e-05
97	Pitbull	VFS v. UG	-2.0790876997399	0.220598287673604	2210	-9.42476807805554	0
98	Pitbull	VS3+4 v. VS1+2	-0.338061061745278	0.24631217965658	2210	-1.37249023664448	0.170050145712078
99	Pitbull	VFS v. VS1+2	-1.3670025626548	0.228891501150037	2210	-5.97227313284445	2.71915867600114e-09
100	Pitbull	VFS v. VS3+4	-1.02894150090952	0.247884039195447	2210	-4.15089855824983	3.43729586840258e-05
101	Siberian husky	UG v. GP	-0.811053174732418	0.161264723527798	2210	-5.02932790873269	5.3182851056377e-07
102	Siberian husky	VS1+2 v. GP	-2.45176979882858	0.17120632980775	2210	-14.3205557970999	0
103	Siberian husky	VS3+4 v. GP	-2.66816305469551	0.192901678766746	2210	-13.8317254248566	0
104	Siberian husky	VFS v. GP	-3.38731412027915	0.17339864967027	2210	-19.5348356329209	0
105	Siberian husky	VS1+2 v. UG	-1.64071662409616	0.204258587152549	2210	-8.03254662126301	1.55431223447522e-15
106	Siberian husky	VS3+4 v. UG	-1.8571098799631	0.222757762446887	2210	-8.33690309852117	0
107	Siberian husky	VFS v. UG	-2.57626094554673	0.206099623402826	2210	-12.5000759487628	0
108	Siberian husky	VS3+4 v. VS1+2	-0.216393255866935	0.230057203847403	2210	-0.940606302467575	0.347009448135152
109	Siberian husky	VFS v. VS1+2	-0.935544321450572	0.213968107620105	2210	-4.37235404778925	1.28614436074592e-05
110	Siberian husky	VFS v. VS3+4	-0.719151065583637	0.23169333478397	2210	-3.10389190200128	0.00193411856375292
111	Dog 11 (Beagle, Australian shepherd)	UG v. GP	-0.395424836601236	0.143415183670795	2210	-2.75720343188292	0.00587773651765144
112	Dog 11 (Beagle, Australian shepherd)	VS1+2 v. GP	-1.05292844410487	0.152100457337214	2210	-6.92258565515337	5.79047920723497e-12
113	Dog 11 (Beagle, Australian shepherd)	VS3+4 v. GP	-1.25098039215689	0.171374700891527	2210	-7.29967950723782	4.00568467284756e-13
114	Dog 11 (Beagle, Australian shepherd)	VFS v. GP	-1.70666601088602	0.153848633886363	2210	-11.0931502462779	0
115	Dog 11 (Beagle, Australian shepherd)	VS1+2 v. UG	-0.657503607503631	0.181580224669188	2210	-3.62100888850372	0.00030006194340082
116	Dog 11 (Beagle, Australian shepherd)	VS3+4 v. UG	-0.855555555555655	0.198005345822741	2210	-4.32087099467287	1.62297881662887e-05
117	Dog 11 (Beagle, Australian shepherd)	VFS v. UG	-1.31124117428479	0.183047073228235	2210	-7.16340966921579	1.0671463712697e-12
118	Dog 11 (Beagle, Australian shepherd)	VS3+4 v. VS1+2	-0.198051948052024	0.204383832993818	2210	-0.969019638935998	0.332641425546918
119	Dog 11 (Beagle, Australian shepherd)	VFS v. VS1+2	-0.653737566781155	0.189928579293069	2210	-3.44201788490402	0.000588131455866669
120	Dog 11 (Beagle, Australian shepherd)	VFS v. VS3+4	-0.45568561872913	0.205688123662389	2210	-2.21542017407423	0.0268328236068749
121	Dog 12 (Great Dane, German shepherd)	UG v. GP	0.238005898738324	0.161608926574317	2209	1.47272742776913	0.140967010322827
122	Dog 12 (Great Dane, German shepherd)	VS1+2 v. GP	-0.522421695951116	0.171219851522929	2209	-3.05117479839162	0.00230659436525826
123	Dog 12 (Great Dane, German shepherd)	VS3+4 v. GP	-0.437151702786398	0.192916913960222	2209	-2.2660102414687	0.0235471381806898
124	Dog 12 (Great Dane, German shepherd)	VFS v. GP	-1.31230572496566	0.17318777807898	2209	-7.57735759140694	5.15143483426073e-14
125	Dog 12 (Great Dane, German shepherd)	VS1+2 v. UG	-0.76042759468944	0.204536517449682	2209	-3.71780845870964	0.000205959388141164
126	Dog 12 (Great Dane, German shepherd)	VS3+4 v. UG	-0.675157601524722	0.223015436924991	2209	-3.02740299431291	0.00249516044741016
127	Dog 12 (Great Dane, German shepherd)	VFS v. UG	-1.55031162370398	0.206186701537327	2209	-7.51897000216243	7.99360577730113e-14
128	Dog 12 (Great Dane, German shepherd)	VS3+4 v. VS1+2	0.0852699931647181	0.230075373549362	2209	0.370617645205838	0.71095787238455
129	Dog 12 (Great Dane, German shepherd)	VFS v. VS1+2	-0.789884029014543	0.213803059608312	2209	-3.69444679819649	0.000225720310254029
130	Dog 12 (Great Dane, German shepherd)	VFS v. VS3+4	-0.875154022179261	0.231543616699483	2209	-3.77965082628519	0.00016120931683572
131	Dog 13 (Staffordshire terrier (pitbull), trace breeds)	UG v. GP	-0.151769621497637	0.14915207110484	2208	-1.01754954103827	0.309003558795805
132	Dog 13 (Staffordshire terrier (pitbull), trace breeds)	VS1+2 v. GP	-1.00076394194037	0.158022183614752	2208	-6.3330598213993	2.90309554173973e-10
133	Dog 13 (Staffordshire terrier (pitbull), trace breeds)	VS3+4 v. GP	-1.12203302373577	0.178046831188438	2208	-6.30189830532988	3.53873153002837e-10
134	Dog 13 (Staffordshire terrier (pitbull), trace breeds)	VFS v. GP	-1.7938215554677	0.160045678728774	2208	-11.2081848739425	0
135	Dog 13 (Staffordshire terrier (pitbull), trace breeds)	VS1+2 v. UG	-0.848994320442733	0.188770792807437	2208	-4.4974877088575	7.23244536771084e-06
136	Dog 13 (Staffordshire terrier (pitbull), trace breeds)	VS3+4 v. UG	-0.970263402238138	0.205825352663411	2208	-4.71401306827746	2.5802387035867e-06
137	Dog 13 (Staffordshire terrier (pitbull), trace breeds)	VFS v. UG	-1.64205193397007	0.190467900136814	2208	-8.62114788261208	0
138	Dog 13 (Staffordshire terrier (pitbull), trace breeds)	VS3+4 v. VS1+2	-0.121269081795405	0.212341107651179	2208	-0.571105063625359	0.5679865477147
139	Dog 13 (Staffordshire terrier (pitbull), trace breeds)	VFS v. VS1+2	-0.793057613527334	0.197490990128764	2208	-4.015664780506	6.12589075594805e-05
140	Dog 13 (Staffordshire terrier (pitbull), trace breeds)	VFS v. VS3+4	-0.671788531731929	0.213851244475941	2208	-3.14138238184304	0.00170380307087181
141	Dog 14 (Poodle - small, Poodle - standard)	UG v. GP	-0.139543393959274	0.141845385625016	2208	-0.983771120536643	0.325335845417035
142	Dog 14 (Poodle - small, Poodle - standard)	VS1+2 v. GP	-0.811675579322614	0.150280967646679	2208	-5.40105371979585	7.3363650043845e-08
143	Dog 14 (Poodle - small, Poodle - standard)	VS3+4 v. GP	-0.948039215686255	0.169324644586961	2208	-5.59894407573593	2.42473614520122e-08
144	Dog 14 (Poodle - small, Poodle - standard)	VFS v. GP	-1.25173049085401	0.152205335458889	2208	-8.22395934465847	4.44089209850063e-16
145	Dog 14 (Poodle - small, Poodle - standard)	VS1+2 v. UG	-0.67213218536334	0.179523259061482	2208	-3.7439838652503	0.000185756340724819
146	Dog 14 (Poodle - small, Poodle - standard)	VS3+4 v. UG	-0.808495821726981	0.19574234741551	2208	-4.13040832707884	3.7560269306347e-05
147	Dog 14 (Poodle - small, Poodle - standard)	VFS v. UG	-1.11218709689474	0.18113722822597	2208	-6.14002492909562	9.7552343980567e-10
148	Dog 14 (Poodle - small, Poodle - standard)	VS3+4 v. VS1+2	-0.136363636363642	0.201938907557329	2208	-0.675271734472115	0.499573845921737
149	Dog 14 (Poodle - small, Poodle - standard)	VFS v. VS1+2	-0.440054911531397	0.187816269963761	2208	-2.3430074062077	0.0192173377903215
150	Dog 14 (Poodle - small, Poodle - standard)	VFS v. VS3+4	-0.303691275167755	0.203375065558141	2208	-1.49325717159233	0.135512756439867
151	Dog 15 (Poodle - small, Shih tzu)	UG v. GP	-0.513485171227279	0.1463266542846	2208	-3.50917044975668	0.000458504650928226
152	Dog 15 (Poodle - small, Shih tzu)	VS1+2 v. GP	-0.947211611917462	0.155028738520434	2208	-6.1099098203177	1.17491216755639e-09
153	Dog 15 (Poodle - small, Shih tzu)	VS3+4 v. GP	-1.22409700722391	0.174674055283257	2208	-7.00789253011202	3.20099502459925e-12
154	Dog 15 (Poodle - small, Shih tzu)	VFS v. GP	-1.43971575207257	0.157013902171214	2208	-9.16935209025406	0
155	Dog 15 (Poodle - small, Shih tzu)	VS1+2 v. UG	-0.433726440690183	0.185194870802349	2208	-2.3420002876488	0.0192691406148304
156	Dog 15 (Poodle - small, Shih tzu)	VS3+4 v. UG	-0.710611835996631	0.201926362799313	2208	-3.51916325409616	0.000441669094387365
157	Dog 15 (Poodle - small, Shih tzu)	VFS v. UG	-0.926230580845293	0.186859829496051	2208	-4.95682021835981	7.71057298010192e-07
158	Dog 15 (Poodle - small, Shih tzu)	VS3+4 v. VS1+2	-0.276885395306448	0.208318688567474	2208	-1.32914332943664	0.183938007762598
159	Dog 15 (Poodle - small, Shih tzu)	VFS v. VS1+2	-0.49250414015511	0.193749879722301	2208	-2.54195843043107	0.0110911390651207
160	Dog 15 (Poodle - small, Shih tzu)	VFS v. VS3+4	-0.215618744848662	0.209800218575356	2208	-1.02773365210397	0.304187704256148
161	Dog 16 (Staffordshire terrier (pitbull), Boxer)	UG v. GP	-0.127303511934021	0.149751380800314	2208	-0.850099085922781	0.395362168455952
162	Dog 16 (Staffordshire terrier (pitbull), Boxer)	VS1+2 v. GP	-0.650980392156822	0.158657134413885	2208	-4.10306409832555	4.22511447748519e-05
163	Dog 16 (Staffordshire terrier (pitbull), Boxer)	VS3+4 v. GP	-0.993085655314724	0.178762243260086	2208	-5.55534343944128	3.10428815986086e-08
164	Dog 16 (Staffordshire terrier (pitbull), Boxer)	VFS v. GP	-1.73822871430437	0.160688760157482	2208	-10.8173634086219	0
165	Dog 16 (Staffordshire terrier (pitbull), Boxer)	VS1+2 v. UG	-0.5236768802228	0.189529294955706	2208	-2.76303924596558	0.00577407266498953
166	Dog 16 (Staffordshire terrier (pitbull), Boxer)	VS3+4 v. UG	-0.865782143380703	0.206652381939718	2208	-4.18955801648227	2.90492413341781e-05
167	Dog 16 (Staffordshire terrier (pitbull), Boxer)	VFS v. UG	-1.61092520237035	0.191233221452053	2208	-8.42387734797557	0
168	Dog 16 (Staffordshire terrier (pitbull), Boxer)	VS3+4 v. VS1+2	-0.342105263157903	0.213194317959425	2208	-1.60466407562987	0.108710762006365
169	Dog 16 (Staffordshire terrier (pitbull), Boxer)	VFS v. VS1+2	-1.08724832214755	0.198284531004704	2208	-5.4832735394863	4.65194203158603e-08
170	Dog 16 (Staffordshire terrier (pitbull), Boxer)	VFS v. VS3+4	-0.745143058989644	0.214710522682769	2208	-3.47045431066544	0.000529554762110696
