# Supplementary material for: Veterinary education and experience shape beliefs about dog breeds. Part 2: Trust
Source: Sci Rep. 2023 Aug 24;13:13847. doi: 10.1038/s41598-023-40464-3 (PMC10449930; doi:10.1038/s41598-023-40464-3)
Supplement: Supplementary file 5 — Supplementary Information 5. [file 41598_2023_40464_MOESM5_ESM.csv]

	breed	comparison	Estimate	SE	df	t_stat	p_value
11	Border collie	UG v. GP	-0.0701048286350643	0.145476173929042	2210	-0.481899040520952	0.62992538518783
12	Border collie	VS1+2 v. GP	-1.50749824359709	0.154637530584661	2210	-9.74859232359356	0
13	Border collie	VS3+4 v. GP	-1.97476780185757	0.174015727417524	2210	-11.3482145043098	0
14	Border collie	VFS v. GP	-2.45814807528363	0.156219569158421	2210	-15.7352122306191	0
15	Border collie	VS1+2 v. UG	-1.43739341496203	0.1844226085353	2210	-7.79401954227806	9.76996261670138e-15
16	Border collie	VS3+4 v. UG	-1.9046629732225	0.200948764769263	2210	-9.47835123748837	0
17	Border collie	VFS v. UG	-2.38804324664857	0.185751141212337	2210	-12.8561430689609	0
18	Border collie	VS3+4 v. VS1+2	-0.467269558260474	0.207677285100178	2210	-2.24997913486338	0.0245482794367038
19	Border collie	VFS v. VS1+2	-0.950649831686542	0.193010194409449	2210	-4.92538663356739	9.04308649296581e-07
20	Border collie	VFS v. VS3+4	-0.483380273426068	0.208857948542308	2210	-2.31439730591891	0.0207372027766572
21	Boston terrier	UG v. GP	0.231663136168608	0.151532068967595	2211	1.52880599959438	0.126455588527866
22	Boston terrier	VS1+2 v. GP	0.223020117137734	0.160873679057538	2211	1.38630581736102	0.165793318421543
23	Boston terrier	VS3+4 v. GP	0.0705366357069122	0.181259669513562	2211	0.389146884666667	0.697204966765257
24	Boston terrier	VFS v. GP	-0.638346776837862	0.162722691204032	2211	-3.92291186997062	9.01539407023311e-05
25	Boston terrier	VS1+2 v. UG	-0.00864301903087367	0.191931165344326	2211	-0.045031868666915	0.964085973739282
26	Boston terrier	VS3+4 v. UG	-0.161126500461695	0.209313877726942	2211	-0.769784126171945	0.441510189949163
27	Boston terrier	VFS v. UG	-0.87000991300647	0.193483606152058	2211	-4.49655622152675	7.26340386392188e-06
28	Boston terrier	VS3+4 v. VS1+2	-0.152483481430822	0.216172782970008	2211	-0.705377797037368	0.480649462173346
29	Boston terrier	VFS v. VS1+2	-0.861366893975596	0.200883743835867	2211	-4.28788749914667	1.88131825527016e-05
30	Boston terrier	VFS v. VS3+4	-0.708883412544775	0.217552305701807	2211	-3.25845046899398	0.00113719834016424
31	Chihuahua	UG v. GP	-1.96666666666642	0.169298235094475	2210	-11.6165810326903	0
32	Chihuahua	VS1+2 v. GP	-3.30779220779199	0.179550995404796	2210	-18.4225779441356	0
33	Chihuahua	VS3+4 v. GP	-3.78859649122804	0.20230378442619	2210	-18.7272645540167	0
34	Chihuahua	VFS v. GP	-3.83662207357869	0.181614676507654	2210	-21.1250662521043	0
35	Chihuahua	VS1+2 v. UG	-1.34112554112557	0.214351164065844	2210	-6.25667486794523	4.70838923405381e-10
36	Chihuahua	VS3+4 v. UG	-1.82192982456162	0.233740631424423	2210	-7.79466459664595	9.76996261670138e-15
37	Chihuahua	VFS v. UG	-1.86995540691228	0.216082744124811	2210	-8.65388587360857	0
38	Chihuahua	VS3+4 v. VS1+2	-0.480804283436051	0.241270284791634	2210	-1.99280356406627	0.0464057504054807
39	Chihuahua	VFS v. VS1+2	-0.528829865786708	0.224206199408616	2210	-2.3586763755043	0.0184268485328862
40	Chihuahua	VFS v. VS3+4	-0.048025582350657	0.242809969102509	2210	-0.197790817766554	0.843226920908982
41	German shepherd	UG v. GP	0.126201727228412	0.171193876575946	2211	0.737185989081949	0.461087471779223
42	German shepherd	VS1+2 v. GP	-1.50152788388077	0.181747592734209	2211	-8.26161084882498	2.22044604925031e-16
43	German shepherd	VS3+4 v. GP	-1.82301341589267	0.204778735632109	2211	-8.90235702581819	0
44	German shepherd	VFS v. GP	-2.32392288018895	0.183836520572066	2211	-12.6412470871257	0
45	German shepherd	VS1+2 v. UG	-1.62772961110918	0.21683489478429	2211	-7.50676966790084	8.74855743404623e-14
46	German shepherd	VS3+4 v. UG	-1.94921514312108	0.23647307393976	2211	-8.24286296382999	4.44089209850063e-16
47	German shepherd	VFS v. UG	-2.45012460741736	0.218588770131212	2211	-11.2088311121684	0
48	German shepherd	VS3+4 v. VS1+2	-0.321485532011901	0.244221945750378	2211	-1.31636627095132	0.188187580387767
49	German shepherd	VFS v. VS1+2	-0.822394996308183	0.226949101154989	2211	-3.62369796629663	0.000296973281710189
50	German shepherd	VFS v. VS3+4	-0.500909464296281	0.245780466305731	2211	-2.03803610525008	0.041665113343021
51	Golden retriever	UG v. GP	0.998769757210483	0.119870176076227	2211	8.33209552120245	0
52	Golden retriever	VS1+2 v. GP	0.805691367456022	0.127259901920704	2211	6.33107015875313	2.93936208706214e-10
53	Golden retriever	VS3+4 v. GP	0.693137254901956	0.143386338272435	2211	4.8340536710338	1.42977314121495e-06
54	Golden retriever	VFS v. GP	-0.0270411174503262	0.128722571922358	2211	-0.210072849279586	0.833630171445928
55	Golden retriever	VS1+2 v. UG	-0.193078389754461	0.151828076664485	2211	-1.2716909414662	0.203616698345827
56	Golden retriever	VS3+4 v. UG	-0.305632502308526	0.165578755370205	2211	-1.84584369912182	0.0650485089480783
57	Golden retriever	VFS v. UG	-1.02581087466081	0.153056142474175	2211	-6.70218691049197	2.59732235718957e-11
58	Golden retriever	VS3+4 v. VS1+2	-0.112554112554065	0.171004525537393	2211	-0.658193765342507	0.510482155635044
59	Golden retriever	VFS v. VS1+2	-0.832732484906348	0.158910057181405	2211	-5.24027553495707	1.75550592285134e-07
60	Golden retriever	VFS v. VS3+4	-0.720178372352283	0.172095803666758	2211	-4.18475266106324	2.96640950945282e-05
61	Jack Russell terrier	UG v. GP	-0.464100266145303	0.154019399611704	2211	-3.01325850714481	0.00261392599625188
62	Jack Russell terrier	VS1+2 v. GP	-1.90956200662075	0.163514348022706	2211	-11.6782534970912	0
63	Jack Russell terrier	VS3+4 v. GP	-2.48395252837979	0.1842349653278	2211	-13.4825250134262	0
64	Jack Russell terrier	VFS v. GP	-3.22522460489227	0.165393710870571	2211	-19.5002856391327	0
65	Jack Russell terrier	VS1+2 v. UG	-1.44546174047545	0.195081628954922	2211	-7.40952260968388	1.79412040779425e-13
66	Jack Russell terrier	VS3+4 v. UG	-2.01985226223448	0.212749670730065	2211	-9.49403237759769	0
67	Jack Russell terrier	VFS v. UG	-2.76112433874697	0.196659552379109	2211	-14.0401231740029	0
68	Jack Russell terrier	VS3+4 v. VS1+2	-0.574390521759032	0.219721161812633	2211	-2.61417933994379	0.00900491679872517
69	Jack Russell terrier	VFS v. VS1+2	-1.31566259827151	0.204181159989099	2211	-6.44360428916045	1.4274603721276e-10
70	Jack Russell terrier	VFS v. VS3+4	-0.741272076512482	0.221123328788573	2211	-3.35230154400058	0.000814924796204153
71	Labrador retriever	UG v. GP	1.07430883710836	0.128696300236459	2211	8.34762798257982	0
72	Labrador retriever	VS1+2 v. GP	0.989164756811751	0.136630136717529	2211	7.23972602659955	6.17506046296512e-13
73	Labrador retriever	VS3+4 v. GP	0.838390092879259	0.153943973756916	2211	5.44607283038641	5.72042391233651e-08
74	Labrador retriever	VFS v. GP	0.297258836645031	0.138200504125349	2211	2.15092440166076	0.0315902364693685
75	Labrador retriever	VS1+2 v. UG	-0.0851440802966044	0.163007283198708	2211	-0.522332981850957	0.601490837071279
76	Labrador retriever	VS3+4 v. UG	-0.235918744229097	0.1777704339097	2211	-1.32709775771225	0.184613372765782
77	Labrador retriever	VFS v. UG	-0.777050000463325	0.164325772345279	2211	-4.72871655719713	2.40180623856112e-06
78	Labrador retriever	VS3+4 v. VS1+2	-0.150774663932492	0.18359570729552	2211	-0.821231967530712	0.411602689157298
79	Labrador retriever	VFS v. VS1+2	-0.691905920166721	0.170610714850421	2211	-4.05546580572817	5.17682738738756e-05
80	Labrador retriever	VFS v. VS3+4	-0.541131256234228	0.18476733699004	2211	-2.92871708305997	0.00343845812862753
81	Maltese	UG v. GP	-0.88627179403624	0.162080241195353	2211	-5.46810510337302	5.0614810787053e-08
82	Maltese	VS1+2 v. GP	-1.49950343773868	0.172072122299113	2211	-8.71438916254018	0
83	Maltese	VS3+4 v. GP	-1.88142414860682	0.193877184901572	2211	-9.70420603931291	0
84	Maltese	VFS v. GP	-2.37653944520962	0.174049844485042	2211	-13.6543612103822	0
85	Maltese	VS1+2 v. UG	-0.613231643702435	0.205291525311162	2211	-2.98712595550623	0.0028471004529762
86	Maltese	VS3+4 v. UG	-0.995152354570579	0.223884251159881	2211	-4.44494130076133	9.2261379873726e-06
87	Maltese	VFS v. UG	-1.49026765117338	0.20695203177869	2211	-7.20102933208713	8.15347789284715e-13
88	Maltese	VS3+4 v. VS1+2	-0.381920710868144	0.231220605924298	2211	-1.65175897425503	0.0987256949843029
89	Maltese	VFS v. VS1+2	-0.87703600747094	0.21486729426301	2211	-4.08175665114207	4.62843797024437e-05
90	Maltese	VFS v. VS3+4	-0.495115296602796	0.232696157460205	2211	-2.12773301461787	0.0334695829055649
91	Pitbull	UG v. GP	1.05947712418291	0.166035821770434	2210	6.38101533082286	2.13646655922162e-10
92	Pitbull	VS1+2 v. GP	0.520371785077619	0.176091009189189	2210	2.95512977904818	0.00315842696505797
93	Pitbull	VS3+4 v. GP	0.45304437564499	0.198405347083075	2210	2.28342825586901	0.0224996703712868
94	Pitbull	VFS v. GP	-0.798363827136224	0.178114922714301	2210	-4.48229612078496	7.76171468741538e-06
95	Pitbull	VS1+2 v. UG	-0.539105339105292	0.210220571131536	2210	-2.56447471436072	0.0103987402594949
96	Pitbull	VS3+4 v. UG	-0.606432748537921	0.229236399292864	2210	-2.64544701630549	0.00821611186329418
97	Pitbull	VFS v. UG	-1.85784095131914	0.211918783271145	2210	-8.76675923975115	0
98	Pitbull	VS3+4 v. VS1+2	-0.0673274094326288	0.23662095462372	2210	-0.284536969854147	0.776025564597009
99	Pitbull	VFS v. VS1+2	-1.31873561221384	0.219885697828224	2210	-5.99736874766656	2.33638663971192e-09
100	Pitbull	VFS v. VS3+4	-1.25140820278121	0.238130968887487	2210	-5.25512581848388	1.62126652991645e-07
101	Siberian husky	UG v. GP	-0.334162062615225	0.151150759028405	2212	-2.21078653367813	0.027152592319744
102	Siberian husky	VS1+2 v. GP	-1.89242424242417	0.160632816930903	2212	-11.7810561912651	0
103	Siberian husky	VS3+4 v. GP	-2.47456140350881	0.180988285221689	2212	-13.6724948826261	0
104	Siberian husky	VFS v. GP	-3.22413600891871	0.1624790607128	2212	-19.8433939411905	0
105	Siberian husky	VS1+2 v. UG	-1.55826217980895	0.19152189926997	2212	-8.13620889176967	6.66133814775094e-16
106	Siberian husky	VS3+4 v. UG	-2.14039934089359	0.208888715378084	2212	-10.2466011005885	0
107	Siberian husky	VFS v. UG	-2.88997394630349	0.193072994473418	2212	-14.9682971157387	0
108	Siberian husky	VS3+4 v. VS1+2	-0.582137161084641	0.21584912631883	2212	-2.69696324934283	0.00705058228822786
109	Siberian husky	VFS v. VS1+2	-1.33171176649454	0.20058297812932	2212	-6.63920627220902	3.95541377429254e-11
110	Siberian husky	VFS v. VS3+4	-0.749574605409903	0.217226583611577	2212	-3.45065780139607	0.000569712236782927
111	Dog 11 (Beagle, Australian shepherd)	UG v. GP	0.172875816993462	0.135618926727172	2210	1.27471748350612	0.202543260826638
112	Dog 11 (Beagle, Australian shepherd)	VS1+2 v. GP	-0.402521008403336	0.143832056347222	2210	-2.79854865894164	0.00517781840605447
113	Dog 11 (Beagle, Australian shepherd)	VS3+4 v. GP	-0.587358101135171	0.162058524127051	2210	-3.62435795524519	0.000296223499904658
114	Dog 11 (Beagle, Australian shepherd)	VFS v. GP	-1.34877041117453	0.14548519948909	2210	-9.27084277927302	0
115	Dog 11 (Beagle, Australian shepherd)	VS1+2 v. UG	-0.575396825396797	0.171709260862096	2210	-3.35099471343548	0.000818766725798836
116	Dog 11 (Beagle, Australian shepherd)	VS3+4 v. UG	-0.760233918128633	0.187241488658296	2210	-4.06017877542092	5.07426965752344e-05
117	Dog 11 (Beagle, Australian shepherd)	VFS v. UG	-1.52164622816799	0.17309636941056	2210	-8.79074606445884	0
118	Dog 11 (Beagle, Australian shepherd)	VS3+4 v. VS1+2	-0.184837092731836	0.193273232035414	2210	-0.956351227664923	0.338999416975458
119	Dog 11 (Beagle, Australian shepherd)	VFS v. VS1+2	-0.946249402771192	0.17960378684637	2210	-5.26853814936873	1.50854777558607e-07
120	Dog 11 (Beagle, Australian shepherd)	VFS v. VS3+4	-0.761412310039356	0.194506619575591	2210	-3.91458301882341	9.33020624003245e-05
121	Dog 12 (Great Dane, German shepherd)	UG v. GP	0.724176634442111	0.160029934230112	2209	4.52525733967243	6.35227665091165e-06
122	Dog 12 (Great Dane, German shepherd)	VS1+2 v. GP	0.0322383498853736	0.169546956092823	2209	0.190144079423779	0.849213700634042
123	Dog 12 (Great Dane, German shepherd)	VS3+4 v. GP	-0.128276573787435	0.191032028411708	2209	-0.671492497116645	0.501977050210148
124	Dog 12 (Great Dane, German shepherd)	VFS v. GP	-1.35084595711203	0.171495655115891	2209	-7.87685236806244	5.32907051820075e-15
125	Dog 12 (Great Dane, German shepherd)	VS1+2 v. UG	-0.691938284556737	0.202538103116951	2209	-3.4163363530525	0.000646181873590557
126	Dog 12 (Great Dane, German shepherd)	VS3+4 v. UG	-0.852453208229546	0.220836475186872	2209	-3.86011055242663	0.000116589357094465
127	Dog 12 (Great Dane, German shepherd)	VFS v. UG	-2.07502259155414	0.204172164159316	2209	-10.1631023019132	0
128	Dog 12 (Great Dane, German shepherd)	VS3+4 v. VS1+2	-0.160514923672809	0.227827433035646	2209	-0.704546074781497	0.48116703684181
129	Dog 12 (Great Dane, German shepherd)	VFS v. VS1+2	-1.3830843069974	0.211714106965379	2209	-6.53279239074784	7.9877660041916e-11
130	Dog 12 (Great Dane, German shepherd)	VFS v. VS3+4	-1.22256938332459	0.229281330785778	2209	-5.33218024832061	1.06926918652661e-07
131	Dog 13 (Staffordshire terrier (pitbull), trace breeds)	UG v. GP	0.408880878256637	0.149263990923867	2208	2.73931358612265	0.00620624999204566
132	Dog 13 (Staffordshire terrier (pitbull), trace breeds)	VS1+2 v. GP	-0.801986249045026	0.158140759334562	2208	-5.07134436700373	4.27923179557865e-07
133	Dog 13 (Staffordshire terrier (pitbull), trace breeds)	VS3+4 v. GP	-0.888338493292021	0.178180432880841	2208	-4.98561193801847	6.65729833926321e-07
134	Dog 13 (Staffordshire terrier (pitbull), trace breeds)	VFS v. GP	-1.77500986971954	0.160165772826474	2208	-11.082329503961	0
135	Dog 13 (Staffordshire terrier (pitbull), trace breeds)	VS1+2 v. UG	-1.21086712730166	0.18891244148058	2208	-6.40967380343839	1.77744485796438e-10
136	Dog 13 (Staffordshire terrier (pitbull), trace breeds)	VS3+4 v. UG	-1.29721937154866	0.205979798632888	2208	-6.29779900824475	3.63186813956418e-10
137	Dog 13 (Staffordshire terrier (pitbull), trace breeds)	VFS v. UG	-2.18389074797617	0.190610822274978	2208	-11.4573281931792	0
138	Dog 13 (Staffordshire terrier (pitbull), trace breeds)	VS3+4 v. VS1+2	-0.0863522442469949	0.212500442873038	2208	-0.40636265543497	0.684515535505045
139	Dog 13 (Staffordshire terrier (pitbull), trace breeds)	VFS v. VS1+2	-0.97302362067451	0.197639182210248	2208	-4.92323237625731	9.14274117747027e-07
140	Dog 13 (Staffordshire terrier (pitbull), trace breeds)	VFS v. VS3+4	-0.886671376427515	0.214011712865037	2208	-4.14309742470348	3.55556282194414e-05
141	Dog 14 (Poodle - small, Poodle - standard)	UG v. GP	0.328357638319932	0.139320241622867	2208	2.35685521712472	0.0185173076914309
142	Dog 14 (Poodle - small, Poodle - standard)	VS1+2 v. GP	-0.380583142347835	0.147605652673139	2208	-2.57837782940878	0.00999077100176438
143	Dog 14 (Poodle - small, Poodle - standard)	VS3+4 v. GP	-0.716821465428263	0.166310312405405	2208	-4.31014442255937	1.70311018710123e-05
144	Dog 14 (Poodle - small, Poodle - standard)	VFS v. GP	-1.08765627056187	0.14949576272069	2208	-7.27549898918534	4.77173855983892e-13
145	Dog 14 (Poodle - small, Poodle - standard)	VS1+2 v. UG	-0.708940780667767	0.1763273702501	2208	-4.02059407828868	6.00001703503494e-05
146	Dog 14 (Poodle - small, Poodle - standard)	VS3+4 v. UG	-1.0451791037482	0.192257724969988	2208	-5.43634386556562	6.03805281329528e-08
147	Dog 14 (Poodle - small, Poodle - standard)	VFS v. UG	-1.4160139088818	0.177912607393891	2208	-7.95904196798602	2.66453525910038e-15
148	Dog 14 (Poodle - small, Poodle - standard)	VS3+4 v. VS1+2	-0.336238323080428	0.1983439734044	2208	-1.69522833141433	0.090173108255422
149	Dog 14 (Poodle - small, Poodle - standard)	VFS v. VS1+2	-0.707073128214034	0.184472748244566	2208	-3.83294082699212	0.000130160422799896
150	Dog 14 (Poodle - small, Poodle - standard)	VFS v. VS3+4	-0.370834805133606	0.199754564794456	2208	-1.8564522193282	0.0635222437091396
151	Dog 15 (Poodle - small, Shih tzu)	UG v. GP	-0.353746791195608	0.150112656110824	2208	-2.35654208219757	0.0185328870371975
152	Dog 15 (Poodle - small, Shih tzu)	VS1+2 v. GP	-0.973198370257167	0.159039894861192	2208	-6.11920908968509	1.1094405394374e-09
153	Dog 15 (Poodle - small, Shih tzu)	VS3+4 v. GP	-1.46026831785344	0.179193507296492	2208	-8.14911399349582	4.44089209850063e-16
154	Dog 15 (Poodle - small, Shih tzu)	VFS v. GP	-2.07221344913799	0.161076421903311	2208	-12.8647844585341	0
155	Dog 15 (Poodle - small, Shih tzu)	VS1+2 v. UG	-0.619451579061558	0.189986534511828	2208	-3.26050254378945	0.00112906391074263
156	Dog 15 (Poodle - small, Shih tzu)	VS3+4 v. UG	-1.10652152665783	0.207150930955119	2208	-5.34161985927817	1.01576570266104e-07
157	Dog 15 (Poodle - small, Shih tzu)	VFS v. UG	-1.71846665794238	0.191694571732035	2208	-8.9646078259565	0
158	Dog 15 (Poodle - small, Shih tzu)	VS3+4 v. VS1+2	-0.487069947596269	0.213708649400032	2208	-2.27913071821695	0.0227543481639918
159	Dog 15 (Poodle - small, Shih tzu)	VFS v. VS1+2	-1.09901507888083	0.198762892573895	2208	-5.52927694223529	3.59535952121348e-08
160	Dog 15 (Poodle - small, Shih tzu)	VFS v. VS3+4	-0.611945131284558	0.215228511968326	2208	-2.84323450312482	0.00450689057550679
161	Dog 16 (Staffordshire terrier (pitbull), Boxer)	UG v. GP	0.432800808345643	0.145680759984823	2208	2.97088516280895	0.00300147578307675
162	Dog 16 (Staffordshire terrier (pitbull), Boxer)	VS1+2 v. GP	-0.167125031830907	0.15434443271845	2208	-1.08280570207396	0.279012906126868
163	Dog 16 (Staffordshire terrier (pitbull), Boxer)	VS3+4 v. GP	-0.353044375644998	0.173903033918914	2208	-2.03012200356213	0.0424637996095858
164	Dog 16 (Staffordshire terrier (pitbull), Boxer)	VFS v. GP	-1.37450322410839	0.156320833742268	2208	-8.79283452629598	0
165	Dog 16 (Staffordshire terrier (pitbull), Boxer)	VS1+2 v. UG	-0.59992584017655	0.184377409950914	2208	-3.25379253530172	0.00115594088607951
166	Dog 16 (Staffordshire terrier (pitbull), Boxer)	VS3+4 v. UG	-0.785845183990641	0.201035048176257	2208	-3.90899592444026	9.54734647420352e-05
167	Dog 16 (Staffordshire terrier (pitbull), Boxer)	VFS v. UG	-1.80730403245403	0.186035019420821	2208	-9.71485926725341	0
168	Dog 16 (Staffordshire terrier (pitbull), Boxer)	VS3+4 v. VS1+2	-0.185919343814091	0.207399157849435	2208	-0.896432491539152	0.370119542839804
169	Dog 16 (Staffordshire terrier (pitbull), Boxer)	VFS v. VS1+2	-1.20737819227748	0.192894656567594	2208	-6.25926199181359	4.63303173603435e-10
170	Dog 16 (Staffordshire terrier (pitbull), Boxer)	VFS v. VS3+4	-1.02145884846339	0.208874148298329	2208	-4.89030766509442	1.07934780446683e-06
